# Supplementary material for: 2-Amino-4,6-dimethyl­pyrimidinium dihydrogenphosphate
Source: Acta Crystallogr Sect E Struct Rep Online. 2009 Oct 3;65(Pt 11):o2639. doi: 10.1107/S160053680903880X (PMC2971252; doi:10.1107/S160053680903880X)
Supplement: Supplementary file 2 [file e-65-o2639-Isup2.hkl]

# 
# h,k,l, Fc-squared, Fo-squared, sigma(Fo-squared) and status flag 
# 
data_I
_shelx_title ' a in P2(1)/n' 
_shelx_refln_list_code          4 
_shelx_F_calc_maximum      168.56 
_exptl_crystal_F_000       464.00 
_reflns_d_resolution_high  0.7703 
 
loop_ 
 _symmetry_equiv_pos_as_xyz 
 'x, y, z' 
 '-x+1/2, y+1/2, -z+1/2' 
 '-x, -y, -z' 
 'x-1/2, -y-1/2, z-1/2' 
 
_cell_length_a    11.7427 
_cell_length_b     4.8266 
_cell_length_c    16.9398 
_cell_angle_alpha  90.000 
_cell_angle_beta   95.554 
_cell_angle_gamma  90.000 
 
_shelx_F_squared_multiplier     1.000 
 
loop_ 
 _refln_index_h 
 _refln_index_k 
 _refln_index_l 
 _refln_F_squared_calc 
 _refln_F_squared_meas 
 _refln_F_squared_sigma 
 _refln_observed_status 
   2   0   0      804.92      748.35     24.04 o 
   4   0   0        9.22       12.87      2.20 o 
   6   0   0      889.05      964.04     26.58 o 
   8   0   0       74.78       63.15      2.57 o 
  10   0   0     1131.59     1116.49     37.35 o 
  12   0   0       31.95       39.21      3.46 o 
  14   0   0       97.63       95.54      4.51 o 
   1   1   0        0.16        1.04      0.20 o 
   2   1   0      142.50      141.49      1.58 o 
   3   1   0       83.83      109.62      1.42 o 
   4   1   0      334.54      461.79      4.56 o 
   5   1   0      370.20      415.91      4.09 o 
   6   1   0       41.07       26.22      1.15 o 
   7   1   0       21.06       12.93      1.06 o 
   8   1   0      116.95      135.24      2.53 o 
   9   1   0       55.31       59.50      2.09 o 
  10   1   0     1657.73     1632.79     19.13 o 
  11   1   0        0.24        0.42      1.13 o 
  12   1   0      315.27      301.71      6.39 o 
  13   1   0       32.91       39.37      2.87 o 
  14   1   0      205.38      205.86      4.73 o 
   0   2   0     1924.27     1933.16     37.07 o 
   1   2   0      320.07      364.57      3.41 o 
   2   2   0        9.23        1.55      0.22 o 
   3   2   0       41.60       39.26      0.54 o 
   4   2   0     5027.42     5752.98     59.80 o 
   5   2   0        0.42        3.70      0.35 o 
   6   2   0      707.44      622.99      5.62 o 
   7   2   0      512.85      439.77      4.46 o 
   8   2   0      126.35      125.47      2.21 o 
   9   2   0       54.74       55.22      1.43 o 
  10   2   0       14.93       12.51      0.88 o 
  11   2   0       11.61       10.19      0.89 o 
  12   2   0       47.60       43.69      1.72 o 
  13   2   0        5.27        6.83      1.29 o 
  14   2   0      134.37      143.39      2.95 o 
   1   3   0      125.18      119.24      1.52 o 
   2   3   0      214.31      209.41      2.11 o 
   3   3   0       57.57       58.84      1.59 o 
   4   3   0       54.39       55.74      1.56 o 
   5   3   0      294.96      299.04      3.14 o 
   6   3   0       16.66       22.56      0.71 o 
   7   3   0        2.14        1.72      0.49 o 
   8   3   0      262.32      236.84      2.73 o 
   9   3   0       90.08       96.86      2.68 o 
  10   3   0      129.30      113.93      2.39 o 
  11   3   0       78.94       79.80      1.64 o 
  12   3   0       35.23       32.44      1.48 o 
  13   3   0        2.58        1.80      0.90 o 
   0   4   0     1748.36     1688.72     37.15 o 
   1   4   0       59.00       50.85      2.58 o 
   2   4   0      106.75      113.31      1.66 o 
   3   4   0      408.77      398.94      5.02 o 
   4   4   0        0.07        0.63      0.83 o 
   5   4   0       11.44        5.75      1.13 o 
   6   4   0       76.59       75.68      2.23 o 
   7   4   0       19.08       19.49      1.61 o 
   8   4   0        5.19        6.16      1.53 o 
   9   4   0       10.41       14.02      1.68 o 
  10   4   0      227.17      240.61      5.40 o 
  11   4   0       10.26        8.39      1.72 o 
   1   5   0      309.11      306.18      4.02 o 
   2   5   0       29.57       29.62      1.38 o 
   3   5   0       22.49       23.39      1.63 o 
   4   5   0       50.61       45.49      2.09 o 
   5   5   0       28.13       31.44      1.68 o 
   6   5   0      173.42      173.29      4.50 o 
   7   5   0       46.98       47.47      2.47 o 
   8   5   0       65.26       66.10      3.19 o 
   9   5   0       64.28       69.14      5.37 o 
   1   6   0       62.63       66.97      3.25 o 
   2   6   0        3.59        8.63      6.82 o 
   3   6   0       13.63        9.71      4.20 o 
   4   6   0        6.68        2.84      1.69 o 
 -15   0   1       32.64       35.50      3.95 o 
 -13   0   1      687.65      713.62     14.66 o 
 -11   0   1      606.74      589.13     18.08 o 
  -9   0   1      173.59      144.76      9.35 o 
  -7   0   1      263.98      292.77      5.92 o 
  -5   0   1      106.15       95.85      2.03 o 
  -3   0   1     8484.41     7621.07    127.75 o 
   3   0   1     8731.65     6967.45    242.28 o 
   5   0   1       11.84       13.53      1.34 o 
   7   0   1      698.04      691.01     26.49 o 
   9   0   1        0.11        2.04      1.84 o 
  11   0   1        0.15        0.95      2.45 o 
  13   0   1      694.09      698.55     13.46 o 
  15   0   1        0.77        4.22      2.36 o 
 -15   1   1      149.15      152.08      4.42 o 
 -14   1   1        1.57        1.76      1.39 o 
 -13   1   1       63.50       63.66      2.54 o 
 -12   1   1      106.76      104.06      3.69 o 
 -11   1   1      221.83      216.01      4.59 o 
 -10   1   1      151.82      143.95      3.08 o 
  -9   1   1        6.31        9.57      1.40 o 
  -8   1   1       66.25       64.34      1.98 o 
  -7   1   1      153.34      114.99      2.01 o 
  -6   1   1       35.99       35.27      1.12 o 
  -5   1   1      274.27      265.62      2.81 o 
  -4   1   1      408.38      462.85      4.28 o 
  -3   1   1     4109.02     4498.33     49.09 o 
  -2   1   1     2359.23     2417.71     26.14 o 
  -1   1   1      133.19      127.84      1.50 o 
   0   1   1     1678.79     1731.57     21.50 o 
   1   1   1     6728.16     6926.70     70.87 o 
   2   1   1      311.70      315.25      2.15 o 
   3   1   1     3511.27     3666.23     33.93 o 
   4   1   1      165.66      199.30      1.82 o 
   5   1   1       44.55       40.42      1.52 o 
   6   1   1      363.77      405.53      4.27 o 
   7   1   1       87.91       57.26      1.65 o 
   8   1   1      321.38      357.04      5.34 o 
   9   1   1      459.91      431.02      6.50 o 
  10   1   1      488.30      477.96      6.49 o 
  11   1   1      694.61      695.54      9.68 o 
  12   1   1       51.27       52.46      2.38 o 
  13   1   1       14.04       14.19      2.31 o 
  14   1   1        0.95        1.69      1.37 o 
 -14   2   1       12.64       15.04      1.27 o 
 -13   2   1      188.96      195.93      3.13 o 
 -12   2   1        0.40        0.94      0.74 o 
 -11   2   1        7.80        9.08      0.84 o 
 -10   2   1       63.64       58.95      2.06 o 
  -9   2   1      676.42      630.77      7.57 o 
  -8   2   1      109.82       98.27      1.67 o 
  -7   2   1      511.00      533.73      5.06 o 
  -6   2   1      200.95      234.58      2.47 o 
  -5   2   1      959.30      952.86      7.87 o 
  -4   2   1      835.75      808.16      9.66 o 
  -3   2   1      542.45      522.59      4.49 o 
  -2   2   1      102.79       96.00      1.48 o 
  -1   2   1      338.22      313.24      5.80 o 
   0   2   1      208.44      312.12      4.07 o 
   1   2   1     3108.52     3393.24     34.77 o 
   2   2   1       30.03       34.88      0.67 o 
   3   2   1      801.72      693.30      4.92 o 
   4   2   1      433.29      429.19      3.56 o 
   5   2   1      111.50      112.32      1.27 o 
   6   2   1      116.26      121.42      1.67 o 
   7   2   1      272.11      287.94      2.97 o 
   8   2   1       29.35       22.97      0.95 o 
   9   2   1      320.16      304.12      4.57 o 
  10   2   1       24.01       28.97      1.69 o 
  11   2   1       62.84       64.24      1.67 o 
  12   2   1       34.65       35.53      1.45 o 
  13   2   1      162.36      162.31      2.84 o 
  14   2   1        0.11       -0.57      0.89 o 
 -13   3   1        3.73        3.51      0.71 o 
 -12   3   1        2.11        1.83      0.63 o 
 -11   3   1       77.64       75.33      1.57 o 
 -10   3   1        8.48        9.74      0.95 o 
  -9   3   1        2.53        3.35      0.58 o 
  -8   3   1      327.76      307.04      3.18 o 
  -7   3   1      293.36      265.12      2.86 o 
  -6   3   1        0.37        1.24      0.63 o 
  -5   3   1      676.01      649.42      8.55 o 
  -4   3   1       73.27       70.04      1.72 o 
  -3   3   1      286.58      322.64      4.30 o 
  -2   3   1       32.65       46.07      0.56 o 
  -1   3   1      250.61      243.87      2.68 o 
   0   3   1      725.34      785.98     10.85 o 
   1   3   1      597.12      568.63      5.15 o 
   2   3   1     1048.20     1196.13     11.58 o 
   3   3   1      535.46      572.36      5.44 o 
   4   3   1       96.44       78.06      2.14 o 
   5   3   1      139.21      129.86      1.78 o 
   6   3   1      484.12      488.49      4.86 o 
   7   3   1       80.84       74.67      1.17 o 
   8   3   1        9.75        9.24      0.75 o 
   9   3   1       21.21       21.24      0.79 o 
  10   3   1        2.51        2.99      0.73 o 
  11   3   1      205.80      209.12      2.94 o 
  12   3   1       31.74       35.27      1.25 o 
  13   3   1       33.11       37.68      2.16 o 
 -11   4   1       83.99       86.84      3.69 o 
 -10   4   1      130.04      136.36      4.29 o 
  -9   4   1       14.13       13.82      1.70 o 
  -8   4   1        3.05        3.33      1.38 o 
  -7   4   1       12.12        8.18      1.38 o 
  -6   4   1       71.89       71.18      2.20 o 
  -5   4   1       30.09       28.94      1.56 o 
  -4   4   1        9.97        6.63      1.26 o 
  -3   4   1      388.66      369.39      4.68 o 
  -2   4   1      153.84      132.98      1.34 o 
  -1   4   1      160.57      182.28      2.17 o 
   0   4   1      569.77      574.32      8.30 o 
   1   4   1      211.13      238.09      2.77 o 
   2   4   1      592.98      580.89      6.04 o 
   3   4   1      397.87      379.27      3.63 o 
   4   4   1        1.10        2.33      0.97 o 
   5   4   1      335.59      310.05      5.41 o 
   6   4   1       51.43       53.56      2.00 o 
   7   4   1      147.14      153.70      5.65 o 
   8   4   1       99.58      104.13      3.26 o 
   9   4   1       32.36       33.60      2.23 o 
  10   4   1       25.99       24.36      3.36 o 
  11   4   1       84.64       79.21      2.95 o 
  -9   5   1      123.25      126.80      4.81 o 
  -8   5   1      109.75      109.10      5.12 o 
  -7   5   1       70.62       67.54      3.33 o 
  -6   5   1        7.00        7.37      1.67 o 
  -5   5   1      242.32      239.67      4.13 o 
  -4   5   1       53.15       51.17      2.47 o 
  -3   5   1       16.24        7.72      6.12 o 
  -2   5   1       95.98       98.65      3.52 o 
  -1   5   1       93.84       93.08      1.21 o 
   0   5   1        0.10        0.02      0.29 o 
   1   5   1        9.09        6.08      4.45 o 
   2   5   1      340.27      342.18      4.58 o 
   3   5   1       15.05       11.56      8.08 o 
   4   5   1      160.45      168.13      3.87 o 
   5   5   1        0.15        0.88      0.91 o 
   6   5   1       48.86       49.23      2.71 o 
   7   5   1        0.16        1.72      1.21 o 
   8   5   1       45.25       51.80      2.92 o 
   9   5   1      132.69      131.98      3.91 o 
  -4   6   1      184.72      194.29      4.97 o 
  -3   6   1        0.03       -0.17      1.13 o 
  -2   6   1       35.39       40.25      2.71 o 
  -1   6   1        5.36        0.01      1.04 o 
   0   6   1        1.61       -0.08      1.39 o 
   1   6   1       49.43       49.64      4.41 o 
   2   6   1        0.08        1.52      1.74 o 
   3   6   1      277.62      302.67     14.37 o 
   4   6   1      226.25      245.47     14.23 o 
 -14   0   2      302.75      300.44      7.71 o 
 -12   0   2     1965.71     1970.68     46.58 o 
 -10   0   2        2.05        2.59      1.61 o 
  -8   0   2      119.86      107.46      3.03 o 
  -6   0   2      239.36      290.52      4.93 o 
  -4   0   2      658.62      709.09      8.68 o 
  -2   0   2     5645.54     5638.50     86.98 o 
   2   0   2     4387.75     4052.50     60.03 o 
   4   0   2      461.50      440.21     10.08 o 
   6   0   2      342.09      301.53      7.43 o 
   8   0   2       93.23      114.08      3.43 o 
  10   0   2      281.69      293.30      6.28 o 
  12   0   2      403.09      410.58      8.47 o 
  14   0   2       31.72       37.21      4.29 o 
 -15   1   2        0.07        0.17      1.40 o 
 -14   1   2        6.19        5.62      1.83 o 
 -13   1   2       36.58       31.60      4.87 o 
 -12   1   2      243.74      235.06      4.57 o 
 -11   1   2       13.39       15.13      1.56 o 
 -10   1   2       11.24       14.04      1.91 o 
  -9   1   2        8.39        7.60      1.41 o 
  -8   1   2      292.17      295.09      4.11 o 
  -7   1   2      200.55      213.30      3.19 o 
  -6   1   2      470.39      491.23      6.52 o 
  -5   1   2      101.79      128.31      1.72 o 
  -4   1   2      204.21      187.55      2.17 o 
  -3   1   2      136.79      144.66      1.66 o 
  -2   1   2    28414.00    23344.16    999.19 o 
  -1   1   2      371.87      365.46      3.50 o 
   0   1   2      250.58      282.17      3.15 o 
   1   1   2        9.87        1.43      0.17 o 
   2   1   2     4410.44     4673.12     40.60 o 
   3   1   2       11.15        7.18      0.35 o 
   4   1   2        2.07        3.06      0.34 o 
   5   1   2      877.33      920.11      7.73 o 
   6   1   2     1489.42     1356.77     17.99 o 
   7   1   2       12.28       17.22      1.35 o 
   8   1   2      301.18      301.89      4.40 o 
   9   1   2      115.31      111.35      3.00 o 
  10   1   2       42.82       49.90      2.20 o 
  11   1   2       70.55       69.39      2.64 o 
  12   1   2      194.57      188.05      3.78 o 
  13   1   2        7.81        6.85      1.15 o 
  14   1   2       81.03       81.48      2.53 o 
 -14   2   2        0.16        0.27      0.78 o 
 -13   2   2       16.61       18.70      1.90 o 
 -12   2   2      184.05      179.59      3.56 o 
 -11   2   2        1.40        0.82      1.05 o 
 -10   2   2      516.02      514.95      6.82 o 
  -9   2   2      102.43      100.06      2.50 o 
  -8   2   2      246.23      259.81      3.73 o 
  -7   2   2      188.98      173.95      2.88 o 
  -6   2   2      418.17      370.07      4.13 o 
  -5   2   2      115.43       80.17      1.17 o 
  -4   2   2       99.59       88.95      0.87 o 
  -3   2   2      606.81      642.87      6.90 o 
  -2   2   2     3691.74     4337.52     54.72 o 
  -1   2   2      787.80      881.06      9.01 o 
   0   2   2        0.37        0.55      0.45 o 
   1   2   2      302.84      292.27      2.67 o 
   2   2   2     1207.06     1367.82     20.25 o 
   3   2   2     1443.04     1482.71     16.82 o 
   4   2   2     2626.22     2868.54     26.79 o 
   5   2   2      119.93      130.37      1.73 o 
   6   2   2      358.61      332.04      3.39 o 
   7   2   2      206.28      200.93      2.63 o 
   8   2   2     1635.97     1597.27     15.27 o 
   9   2   2       30.75       28.11      1.52 o 
  10   2   2      449.04      435.34      8.54 o 
  11   2   2        0.11        1.34      0.94 o 
  12   2   2       85.29       81.11      2.28 o 
  13   2   2       30.34       30.98      2.00 o 
  14   2   2       67.25       69.68      2.47 o 
 -13   3   2        1.23        0.40      0.74 o 
 -12   3   2      110.72      126.10      2.49 o 
 -11   3   2      158.02      151.80      2.22 o 
 -10   3   2        3.70        3.18      0.46 o 
  -9   3   2      186.06      178.73      2.48 o 
  -8   3   2      307.24      299.78      3.29 o 
  -7   3   2      309.67      267.72      2.81 o 
  -6   3   2       46.11       58.52      2.46 o 
  -5   3   2        5.83        3.35      0.95 o 
  -4   3   2      281.66      269.77      3.95 o 
  -3   3   2        6.12       10.14      0.89 o 
  -2   3   2     1636.60     1643.84     16.56 o 
  -1   3   2        6.18        1.91      0.84 o 
   0   3   2       35.59       40.04      1.49 o 
   1   3   2      503.54      436.53      4.11 o 
   2   3   2     1913.40     1971.72     19.96 o 
   3   3   2      259.18      249.33      2.63 o 
   4   3   2      196.52      183.21      2.95 o 
   5   3   2      301.96      279.24      3.08 o 
   6   3   2       82.34       94.38      1.61 o 
   7   3   2       79.91       64.34      1.17 o 
   8   3   2       55.97       48.10      1.21 o 
   9   3   2        4.60        6.73      0.84 o 
  10   3   2        6.54        8.87      0.76 o 
  11   3   2       17.07       15.58      1.15 o 
  12   3   2      153.35      154.84      2.88 o 
  13   3   2       66.92       68.49      1.91 o 
 -11   4   2      137.51      144.12      4.06 o 
 -10   4   2       64.71       68.06      3.24 o 
  -9   4   2       24.82       22.49      4.05 o 
  -8   4   2       61.72       61.88      3.10 o 
  -7   4   2       20.28       13.05      1.47 o 
  -6   4   2       21.25       16.00      1.61 o 
  -5   4   2      146.36      141.84      3.61 o 
  -4   4   2       38.52       49.03      1.74 o 
  -3   4   2      155.37      152.72      2.46 o 
  -2   4   2      298.39      310.97      4.86 o 
  -1   4   2      528.76      529.52      5.32 o 
   0   4   2      212.73      184.21      2.67 o 
   1   4   2        6.87        8.93      0.60 o 
   2   4   2      254.17      259.77      2.90 o 
   3   4   2      724.65      736.51      6.72 o 
   4   4   2      110.67      117.55      3.08 o 
   5   4   2       27.15       26.67      2.41 o 
   6   4   2       98.23       97.14      3.43 o 
   7   4   2      132.19      141.11      3.42 o 
   8   4   2        0.14        0.34      1.31 o 
   9   4   2        1.34        1.82      0.47 o 
  10   4   2       49.45       41.41      3.46 o 
  11   4   2       60.83       63.63      2.53 o 
  -9   5   2       39.81       44.70      2.83 o 
  -8   5   2      145.39      145.88      4.28 o 
  -7   5   2       22.71       25.26      1.93 o 
  -6   5   2        4.94        2.95      1.08 o 
  -5   5   2      121.35      116.04      2.56 o 
  -4   5   2       35.71       31.99      2.21 o 
  -3   5   2        5.24        2.53      1.46 o 
  -2   5   2      260.07      262.33      5.83 o 
  -1   5   2       99.87       95.59      3.59 o 
   0   5   2        0.00        0.06      0.27 o 
   1   5   2       71.87       75.53      1.39 o 
   2   5   2        0.92        0.57      0.60 o 
   3   5   2        0.27        0.46      0.40 o 
   4   5   2       18.05       18.77      1.63 o 
   5   5   2      333.76      340.90      5.16 o 
   6   5   2       30.34       33.24      2.03 o 
   7   5   2        4.35        6.08      1.47 o 
   8   5   2      153.09      160.04      4.51 o 
  -4   6   2       16.87       13.22      4.08 o 
  -3   6   2       45.72       46.21      2.76 o 
  -2   6   2        1.24       20.81     15.01 o 
  -1   6   2       40.62       44.69      2.19 o 
   0   6   2       27.18       29.30      2.31 o 
   1   6   2        0.17        0.61      1.22 o 
   2   6   2        6.39        4.24      2.31 o 
   3   6   2      204.03      211.86      4.77 o 
   4   6   2       77.97       93.82     12.33 o 
 -15   0   3      108.47      115.18      5.09 o 
 -13   0   3      210.20      211.53      6.08 o 
 -11   0   3       75.11       72.47      5.09 o 
  -9   0   3       67.83       61.76      2.97 o 
  -7   0   3       87.39       94.38      4.08 o 
  -5   0   3        8.88        6.43      0.97 o 
  -3   0   3     1840.03     1833.77     23.46 o 
  -1   0   3     4946.46     5221.51     76.52 o 
   1   0   3     1578.35     1726.14     14.71 o 
   3   0   3      604.29      452.17      5.79 o 
   5   0   3      383.05      527.28      7.80 o 
   7   0   3     1068.30     1184.28     17.87 o 
   9   0   3      170.01      159.37      6.48 o 
  11   0   3       26.28       27.83      2.51 o 
  13   0   3      261.40      255.67      6.59 o 
 -15   1   3      148.49      156.72      4.95 o 
 -14   1   3       32.80       30.34      2.27 o 
 -13   1   3       63.39       60.72      2.68 o 
 -12   1   3       24.07       26.71      1.91 o 
 -11   1   3      448.41      452.71      6.19 o 
 -10   1   3       13.76       14.04      1.46 o 
  -9   1   3      208.75      206.56      3.33 o 
  -8   1   3      149.78      138.73      2.56 o 
  -7   1   3        5.54        9.26      0.90 o 
  -6   1   3       98.88      111.70      1.89 o 
  -5   1   3     1776.41     1695.53     16.62 o 
  -4   1   3     1447.64     1656.66     31.16 o 
  -3   1   3      123.82      102.99      1.51 o 
  -2   1   3     8270.03     8494.55    189.52 o 
  -1   1   3     3513.98     3693.38     32.63 o 
   0   1   3     2356.46     2479.16     22.92 o 
   1   1   3     6122.63     6132.02     56.01 o 
   2   1   3     2161.12     2399.45     18.66 o 
   3   1   3      142.20      118.30      1.01 o 
   4   1   3     1249.67     1304.99     10.63 o 
   5   1   3      107.15      116.87      2.37 o 
   6   1   3       33.51       46.29      1.25 o 
   7   1   3       14.27        4.16      0.65 o 
   8   1   3      299.59      304.91      4.13 o 
   9   1   3       75.49       65.01      1.74 o 
  10   1   3       39.24       44.34      1.67 o 
  11   1   3      534.87      538.87      6.02 o 
  12   1   3        1.31        0.78      0.83 o 
  13   1   3       38.15       35.57      1.64 o 
  14   1   3       40.19       46.24      2.42 o 
 -14   2   3        3.13        1.66      1.37 o 
 -13   2   3       14.29       12.81      1.86 o 
 -12   2   3        0.17        0.57      1.09 o 
 -11   2   3       50.74       49.27      2.13 o 
 -10   2   3      138.16      118.64      3.47 o 
  -9   2   3      860.99      792.75      9.12 o 
  -8   2   3       60.68       43.16      1.68 o 
  -7   2   3     1200.10     1229.82     12.91 o 
  -6   2   3       83.77       95.85      1.97 o 
  -5   2   3      366.86      365.65      3.85 o 
  -4   2   3      144.12      108.03      1.09 o 
  -3   2   3      116.66      157.55      2.13 o 
  -2   2   3      433.20      473.78      5.10 o 
  -1   2   3      767.12      783.34     12.69 o 
   0   2   3        6.74        2.53      0.32 o 
   1   2   3     1095.45     1170.46     10.56 o 
   2   2   3      297.33      333.50      2.61 o 
   3   2   3       60.60       34.42      0.79 o 
   4   2   3     1311.32     1346.23     11.58 o 
   5   2   3       73.96       77.65      1.06 o 
   6   2   3      514.19      496.37      4.66 o 
   7   2   3      897.76      858.73      8.52 o 
   8   2   3      567.29      545.02      5.53 o 
   9   2   3      845.05      828.39     10.61 o 
  10   2   3       93.01       89.89      1.79 o 
  11   2   3        3.41        4.09      0.79 o 
  12   2   3        0.00        0.01      0.66 o 
  13   2   3       19.98       20.29      2.30 o 
  14   2   3        1.14        1.52      0.93 o 
 -13   3   3       44.57       48.52      2.67 o 
 -12   3   3      190.68      196.00      2.86 o 
 -11   3   3       85.68       80.98      1.55 o 
 -10   3   3      146.87      138.42      2.09 o 
  -9   3   3       26.95       30.15      1.22 o 
  -8   3   3      318.02      324.92      3.41 o 
  -7   3   3        0.01        1.44      0.99 o 
  -6   3   3      135.64      132.27      3.37 o 
  -5   3   3      472.51      508.61      6.45 o 
  -4   3   3       32.89       41.63      1.60 o 
  -3   3   3       31.22       38.92      1.41 o 
  -2   3   3       88.81       70.35      1.39 o 
  -1   3   3     1261.33     1397.83     22.52 o 
   0   3   3      252.41      315.48      4.66 o 
   1   3   3      364.31      304.29      3.02 o 
   2   3   3        0.24        0.08      0.38 o 
   3   3   3      123.83      132.08      1.66 o 
   4   3   3       31.33       33.51      1.05 o 
   5   3   3     1252.21     1252.77     13.00 o 
   6   3   3      147.09      163.43      2.12 o 
   7   3   3       40.50       33.01      0.89 o 
   8   3   3      282.59      280.02      3.23 o 
   9   3   3        5.30        6.26      0.74 o 
  10   3   3       51.13       55.73      1.49 o 
  11   3   3       24.89       25.16      1.12 o 
  12   3   3        3.23        2.72      0.73 o 
 -11   4   3       24.04       28.31      2.43 o 
 -10   4   3      193.17      194.90      4.83 o 
  -9   4   3       23.23       24.95      1.89 o 
  -8   4   3       10.40       11.37      2.44 o 
  -7   4   3      320.22      305.92      5.88 o 
  -6   4   3       65.32       61.30      3.56 o 
  -5   4   3      182.25      157.92      3.36 o 
  -4   4   3      157.25      154.99      3.16 o 
  -3   4   3      227.21      222.67      3.66 o 
  -2   4   3        0.52       -0.01      0.69 o 
  -1   4   3       34.53       41.49      2.85 o 
   0   4   3     1806.30     1836.61     22.41 o 
   1   4   3       58.91       58.99      1.31 o 
   2   4   3      801.02      762.12      7.85 o 
   3   4   3      160.74      163.87      2.16 o 
   4   4   3      309.15      311.43      3.41 o 
   5   4   3        1.00        1.44      1.08 o 
   6   4   3       13.85       12.37      2.71 o 
   7   4   3       84.11       87.63      2.86 o 
   8   4   3      107.97      111.76      1.86 o 
   9   4   3       16.04       16.94      1.20 o 
  10   4   3       68.43       68.30      2.39 o 
  11   4   3        0.08        0.07      0.97 o 
  -9   5   3       20.41       26.41      2.19 o 
  -8   5   3      167.49      169.57      4.56 o 
  -7   5   3        5.14        4.03      1.36 o 
  -6   5   3        0.00        0.20      0.79 o 
  -5   5   3       72.94       76.02      2.54 o 
  -4   5   3       30.27       26.70      1.81 o 
  -3   5   3        9.08        8.31      3.12 o 
  -2   5   3        8.20        8.77      2.96 o 
  -1   5   3        3.51        2.75      0.62 o 
   0   5   3       66.58       60.12      0.84 o 
   1   5   3      474.76      492.41      6.07 o 
   2   5   3      141.32      141.10      2.21 o 
   3   5   3        0.02        0.19      0.82 o 
   4   5   3      225.09      222.71      4.81 o 
   5   5   3       84.05       80.62      2.24 o 
   6   5   3       98.29      102.77      3.48 o 
   7   5   3        0.22        0.32      1.30 o 
   8   5   3       12.15       11.23      2.20 o 
  -4   6   3       99.77      113.20      4.28 o 
  -3   6   3       39.56       56.15     13.58 o 
  -2   6   3       12.87       12.14      4.43 o 
  -1   6   3        8.92        8.57      1.96 o 
   0   6   3       67.66       69.50      2.96 o 
   1   6   3      118.64      117.50      3.76 o 
   2   6   3        0.29       -0.06      0.95 o 
   3   6   3       32.15       33.78      5.50 o 
 -14   0   4       15.46       14.03      2.83 o 
 -12   0   4      177.97      182.56      5.13 o 
 -10   0   4      739.38      746.30     15.23 o 
  -8   0   4      454.45      432.23      6.96 o 
  -6   0   4     2580.44     2623.18     37.94 o 
  -4   0   4      400.48      411.45      5.34 o 
  -2   0   4     1765.30     2119.44     26.67 o 
   0   0   4    11649.97    11587.91    188.35 o 
   2   0   4     4900.77     5016.07    111.71 o 
   4   0   4     1961.58     2143.48     24.07 o 
   6   0   4      257.93      388.70      6.50 o 
   8   0   4      263.73      243.40      5.35 o 
  10   0   4      952.68      953.03     21.23 o 
  12   0   4       66.60       73.08      4.49 o 
  14   0   4       32.08       33.84      2.38 o 
 -14   1   4      387.04      394.77      8.13 o 
 -13   1   4        0.15        0.02      0.94 o 
 -12   1   4       69.37       68.21      2.59 o 
 -11   1   4        0.00        0.44      1.05 o 
 -10   1   4        1.99        1.75      0.97 o 
  -9   1   4       10.21       13.06      1.78 o 
  -8   1   4      525.47      504.80      5.96 o 
  -7   1   4       45.23       56.90      1.90 o 
  -6   1   4       33.58       36.90      1.12 o 
  -5   1   4      117.90      148.44      1.86 o 
  -4   1   4      185.88      207.59      2.82 o 
  -3   1   4       58.75       64.30      1.59 o 
  -2   1   4      537.89      581.59      4.58 o 
  -1   1   4        7.54        3.99      0.46 o 
   0   1   4      304.30      292.01      1.72 o 
   1   1   4      586.78      611.97      3.66 o 
   2   1   4      382.14      304.59      2.10 o 
   3   1   4       13.10       19.21      0.51 o 
   4   1   4     2177.51     2156.69     18.96 o 
   5   1   4      937.04      991.83      8.42 o 
   6   1   4       35.34       58.92      1.30 o 
   7   1   4       31.21       41.17      1.09 o 
   8   1   4      860.05      906.53     10.90 o 
   9   1   4       47.52       38.40      1.57 o 
  10   1   4       88.23       80.11      2.15 o 
  11   1   4        9.40       10.08      1.28 o 
  12   1   4      128.48      127.19      2.56 o 
  13   1   4       36.19       35.15      1.62 o 
  14   1   4       98.63      105.62      2.75 o 
 -14   2   4       96.88      105.22      4.05 o 
 -13   2   4       40.01       37.99      2.89 o 
 -12   2   4       24.09       21.30      2.06 o 
 -11   2   4       21.85       24.50      1.94 o 
 -10   2   4      204.37      210.45      4.10 o 
  -9   2   4      535.92      509.52      6.57 o 
  -8   2   4        0.01       -0.12      0.86 o 
  -7   2   4      114.25       77.92      2.14 o 
  -6   2   4      947.85      856.68      8.81 o 
  -5   2   4       22.08       13.34      0.89 o 
  -4   2   4     7819.80     8678.59    132.15 o 
  -3   2   4       50.49       61.95      1.62 o 
  -2   2   4      194.80      221.02      2.62 o 
  -1   2   4        2.69        2.48      0.41 o 
   0   2   4        2.74        2.45      0.39 o 
   1   2   4      220.73      268.19      2.54 o 
   2   2   4      384.23      377.67      2.92 o 
   3   2   4      358.69      344.79      2.55 o 
   4   2   4      994.13      993.76      7.46 o 
   5   2   4      174.96      138.45      1.63 o 
   6   2   4     1864.15     1835.03     18.00 o 
   7   2   4        4.03        7.03      0.74 o 
   8   2   4      508.43      518.22      5.58 o 
   9   2   4        0.02       -0.01      0.58 o 
  10   2   4       80.90       72.67      1.59 o 
  11   2   4        0.14       -0.21      0.59 o 
  12   2   4       49.39       44.68      1.79 o 
  13   2   4        8.25        7.15      1.24 o 
 -13   3   4       17.42       17.02      2.31 o 
 -12   3   4       73.04       71.13      3.05 o 
 -11   3   4       75.94       74.24      1.66 o 
 -10   3   4        8.48        7.28      0.89 o 
  -9   3   4        0.56        0.58      0.39 o 
  -8   3   4      110.13      108.72      2.49 o 
  -7   3   4      175.53      162.42      2.91 o 
  -6   3   4       57.85       54.18      1.90 o 
  -5   3   4        1.53        1.80      0.89 o 
  -4   3   4       25.36       21.78      1.19 o 
  -3   3   4      443.21      492.47      6.01 o 
  -2   3   4       43.95       34.07      1.01 o 
  -1   3   4      274.65      260.67      2.94 o 
   0   3   4       83.03       69.40      1.22 o 
   1   3   4      862.33      826.37      8.02 o 
   2   3   4     1461.71     1546.77     13.72 o 
   3   3   4       58.77       57.30      1.10 o 
   4   3   4      346.10      319.98      2.99 o 
   5   3   4      622.47      624.17      6.49 o 
   6   3   4      449.75      431.99      4.60 o 
   7   3   4        0.05       -0.29      0.58 o 
   8   3   4      420.15      416.54      4.51 o 
   9   3   4      385.19      392.27      4.41 o 
  10   3   4        1.79        3.11      0.65 o 
  11   3   4       60.97       62.75      1.77 o 
  12   3   4       78.29       82.90      2.02 o 
 -11   4   4      146.99      152.11      4.11 o 
 -10   4   4      162.28      167.76      4.99 o 
  -9   4   4       70.27       71.07      2.76 o 
  -8   4   4        0.79        2.09      1.27 o 
  -7   4   4       15.01       14.38      1.64 o 
  -6   4   4      150.24      156.68      3.10 o 
  -5   4   4      394.62      374.22      5.68 o 
  -4   4   4      145.75      147.68      2.81 o 
  -3   4   4      174.57      180.05      3.52 o 
  -2   4   4       62.23       63.71      4.25 o 
  -1   4   4       28.95       27.66      1.05 o 
   0   4   4      646.15      649.12      5.89 o 
   1   4   4        1.74        1.39      0.46 o 
   2   4   4      144.73      125.83      1.97 o 
   3   4   4      665.60      676.23      6.29 o 
   4   4   4       79.02       80.14      1.66 o 
   5   4   4       13.51       16.95      1.38 o 
   6   4   4        9.70       17.22      4.44 o 
   7   4   4       44.01       44.81      3.15 o 
   8   4   4       47.21       49.88      1.35 o 
   9   4   4       90.97       90.82      1.86 o 
  10   4   4      136.89      143.81      2.77 o 
  11   4   4       78.83       84.60      2.83 o 
  -8   5   4       31.83       34.45      2.23 o 
  -7   5   4       96.15       94.22      2.86 o 
  -6   5   4       32.47       34.96      1.68 o 
  -5   5   4       22.53       23.10      7.01 o 
  -4   5   4       65.75       63.23      2.59 o 
  -3   5   4        4.14        3.14      1.76 o 
  -2   5   4       96.99       99.93      2.46 o 
  -1   5   4       30.47       32.70      1.43 o 
   0   5   4       57.66       55.16      1.37 o 
   1   5   4      975.54      988.16     12.03 o 
   2   5   4       72.58       71.53      1.45 o 
   3   5   4       36.75       40.32      3.36 o 
   4   5   4        7.16        8.17      0.59 o 
   5   5   4      249.82      252.98      4.22 o 
   6   5   4      103.71      111.94      2.59 o 
   7   5   4        1.45        1.18      1.20 o 
   8   5   4       48.56       46.96      2.52 o 
  -3   6   4        4.47        3.14      1.53 o 
  -2   6   4        4.29        2.27      1.39 o 
  -1   6   4       10.43        8.60      3.27 o 
   0   6   4        6.19        5.80      2.45 o 
   1   6   4       65.83       67.76      3.59 o 
   2   6   4        5.48        1.55      2.16 o 
   3   6   4      143.47      150.24      4.13 o 
 -15   0   5        7.60       10.90      2.65 o 
 -13   0   5      239.30      239.77     11.84 o 
 -11   0   5      544.04      541.30     11.96 o 
  -9   0   5       49.04       57.26      2.52 o 
  -7   0   5      900.22      997.26     14.45 o 
  -5   0   5     4786.12     5694.90    121.12 o 
  -3   0   5     6127.85     6137.09     97.72 o 
  -1   0   5     3761.71     3642.97     58.09 o 
   1   0   5       26.58       44.56      0.65 o 
   3   0   5      643.37      495.89      9.04 o 
   5   0   5      330.88      379.10      4.47 o 
   7   0   5      580.65      525.45      9.08 o 
   9   0   5      267.53      253.90      6.19 o 
  11   0   5      531.43      536.99      7.62 o 
  13   0   5      114.72      115.61      3.11 o 
 -14   1   5       69.81       72.79      3.19 o 
 -13   1   5       16.85       18.21      1.72 o 
 -12   1   5      158.08      153.67      3.82 o 
 -11   1   5      239.52      236.51      4.06 o 
 -10   1   5       18.63       20.44      1.96 o 
  -9   1   5      356.40      363.32      5.44 o 
  -8   1   5       60.24       57.21      2.05 o 
  -7   1   5       10.89       16.63      1.56 o 
  -6   1   5       76.67       79.40      1.84 o 
  -5   1   5      962.43      770.36      7.69 o 
  -4   1   5      824.10      864.82      7.73 o 
  -3   1   5        3.41        2.86      0.40 o 
  -2   1   5       24.88       25.98      0.43 o 
  -1   1   5      295.42      264.72      1.83 o 
   0   1   5        3.56        5.41      0.20 o 
   1   1   5      179.29      203.00      1.22 o 
   2   1   5     4325.11     4853.30     39.93 o 
   3   1   5      262.68      308.73      2.01 o 
   4   1   5      201.67      217.87      2.22 o 
   5   1   5     2479.08     2783.51     27.30 o 
   6   1   5      176.57      154.28      1.85 o 
   7   1   5      555.64      523.33      5.61 o 
   8   1   5       41.47       40.79      1.53 o 
   9   1   5      390.16      366.99      4.30 o 
  10   1   5       79.20       74.21      1.99 o 
  11   1   5       55.82       57.98      1.68 o 
  12   1   5       29.37       32.69      1.56 o 
  13   1   5       25.42       24.97      1.50 o 
  14   1   5        3.52        3.04      1.50 o 
 -14   2   5        1.93        2.82      1.43 o 
 -13   2   5       55.89       56.93      2.72 o 
 -12   2   5       17.36       17.47      1.90 o 
 -11   2   5        0.01        1.18      1.02 o 
 -10   2   5      228.46      211.13      3.92 o 
  -9   2   5      154.99      161.52      3.00 o 
  -8   2   5      109.64       99.59      2.42 o 
  -7   2   5     1866.39     1936.85     20.78 o 
  -6   2   5      405.50      431.75      4.74 o 
  -5   2   5        3.20        3.34      0.65 o 
  -4   2   5      623.46      641.96      5.59 o 
  -3   2   5     1672.91     1742.79     36.58 o 
  -2   2   5     1114.90     1244.46     13.08 o 
  -1   2   5       16.43       15.98      0.45 o 
   0   2   5       27.20       37.50      0.73 o 
   1   2   5      308.89      288.21      2.12 o 
   2   2   5       49.99       62.04      0.82 o 
   3   2   5     1508.55     1458.86     11.16 o 
   4   2   5      330.74      353.42      2.86 o 
   5   2   5        4.78        1.62      0.40 o 
   6   2   5       94.63       76.56      1.46 o 
   7   2   5      771.94      710.87      8.22 o 
   8   2   5      144.07      151.88      2.35 o 
   9   2   5      175.17      178.07      3.26 o 
  10   2   5        3.63        3.91      0.76 o 
  11   2   5      131.53      132.10      2.29 o 
  12   2   5       88.27       93.53      2.14 o 
  13   2   5       99.62       94.34      2.51 o 
 -13   3   5        9.64        7.01      1.56 o 
 -12   3   5       30.69       27.80      2.13 o 
 -11   3   5       59.47       58.55      1.25 o 
 -10   3   5       11.32       12.55      0.59 o 
  -9   3   5      478.28      439.58      5.99 o 
  -8   3   5      119.92      109.20      1.38 o 
  -7   3   5      236.98      204.93      3.96 o 
  -6   3   5       30.20       32.29      1.64 o 
  -5   3   5       21.62       22.18      1.48 o 
  -4   3   5      219.66      214.23      3.34 o 
  -3   3   5        4.07        8.98      0.81 o 
  -2   3   5      449.93      417.83      5.60 o 
  -1   3   5      266.08      276.38      2.51 o 
   0   3   5      781.98      815.54      7.56 o 
   1   3   5      147.78      120.99      1.32 o 
   2   3   5      213.52      225.76      2.16 o 
   3   3   5      102.62      108.23      1.48 o 
   4   3   5       57.71       63.24      1.08 o 
   5   3   5      662.40      649.51      6.83 o 
   6   3   5     1407.57     1465.09     13.89 o 
   7   3   5      285.83      264.49      3.06 o 
   8   3   5       11.24       11.61      0.79 o 
   9   3   5        3.31        1.68      0.75 o 
  10   3   5        2.58        2.26      0.68 o 
  11   3   5       32.94       33.19      1.25 o 
  12   3   5        2.71        2.97      1.08 o 
 -11   4   5       57.24       64.87      3.21 o 
 -10   4   5      132.13      132.38      3.47 o 
  -9   4   5        0.32       -0.38      1.00 o 
  -8   4   5       25.47       20.52      1.86 o 
  -7   4   5       37.54       44.63      1.90 o 
  -6   4   5        9.38        8.94      1.20 o 
  -5   4   5       28.80       26.77      1.44 o 
  -4   4   5       21.96       20.26      1.13 o 
  -3   4   5      305.63      313.62      5.07 o 
  -2   4   5      149.69      147.41      2.89 o 
  -1   4   5      735.68      719.55      7.89 o 
   0   4   5       57.47       53.84      0.79 o 
   1   4   5       77.80       71.20      0.98 o 
   2   4   5      531.99      529.96      5.45 o 
   3   4   5      482.76      469.55      5.08 o 
   4   4   5        5.02        5.02      0.60 o 
   5   4   5        8.37        9.82      1.21 o 
   6   4   5      125.59      132.94      3.11 o 
   7   4   5        7.26       10.39      1.46 o 
   8   4   5        0.00       -0.48      0.49 o 
   9   4   5       83.86       77.69      2.05 o 
  10   4   5       27.59       22.41      5.34 o 
  -8   5   5      144.08      143.30      3.96 o 
  -7   5   5       15.96       17.96      1.83 o 
  -6   5   5        0.25       -0.37      0.80 o 
  -5   5   5       86.19       90.73      2.83 o 
  -4   5   5        7.12        4.03      1.63 o 
  -3   5   5       44.96       47.72      2.18 o 
  -2   5   5      373.46      384.44      5.39 o 
  -1   5   5      160.37      158.44      4.44 o 
   0   5   5        5.35        3.97      0.84 o 
   1   5   5        8.05        7.10      0.41 o 
   2   5   5      355.54      353.72      3.51 o 
   3   5   5        2.91        2.73      0.55 o 
   4   5   5       89.12       88.30      2.37 o 
   5   5   5       42.96       47.21      2.70 o 
   6   5   5       70.07       66.99      2.36 o 
   7   5   5        0.31        0.96      1.10 o 
   8   5   5       43.67       45.12      2.43 o 
  -3   6   5       41.66       45.94      3.19 o 
  -2   6   5       48.85       51.62      2.03 o 
  -1   6   5       59.80       61.64      2.13 o 
   0   6   5        5.53        0.00      1.06 o 
   1   6   5        0.90        0.00      1.06 o 
   2   6   5        6.82        2.22      3.39 o 
 -14   0   6       94.35       90.29      4.02 o 
 -12   0   6       15.41       17.19      2.45 o 
 -10   0   6      277.47      304.68      6.65 o 
  -8   0   6        0.81        2.02      1.22 o 
  -6   0   6       10.31        4.53      0.97 o 
  -4   0   6       29.13       21.50      0.98 o 
  -2   0   6     5262.47     5888.06     75.45 o 
   0   0   6     1243.59     1130.35     22.46 o 
   2   0   6     6724.64     7037.05    138.06 o 
   4   0   6     1443.59     1701.27     33.72 o 
   6   0   6     2254.17     2461.33     30.05 o 
   8   0   6      181.69      211.79      3.42 o 
  10   0   6      753.26      765.85      9.95 o 
  12   0   6        1.20        0.21      1.52 o 
  14   0   6        5.01        4.54      1.65 o 
 -14   1   6        0.42       -1.56      1.68 o 
 -13   1   6        7.17        8.12      1.42 o 
 -12   1   6      163.04      158.85      3.22 o 
 -11   1   6       57.21       51.93      1.92 o 
 -10   1   6       29.70       29.57      1.70 o 
  -9   1   6      113.91      105.96      2.59 o 
  -8   1   6     1638.61     1522.22     16.42 o 
  -7   1   6       39.47       43.09      1.60 o 
  -6   1   6     1268.66     1394.32     17.72 o 
  -5   1   6      172.56      188.72      2.21 o 
  -4   1   6     2214.15     2501.35     27.50 o 
  -3   1   6      115.13      140.21      1.52 o 
  -2   1   6      660.09      626.78      4.93 o 
  -1   1   6      974.17     1137.19      9.44 o 
   0   1   6       45.60       65.76      0.45 o 
   1   1   6        0.14        1.16      0.13 o 
   2   1   6       29.82       16.32      0.39 o 
   3   1   6       64.56       80.95      0.87 o 
   4   1   6      258.77      218.24      1.66 o 
   5   1   6        0.06        1.08      0.39 o 
   6   1   6      695.57      622.37      5.60 o 
   7   1   6      192.96      218.73      3.43 o 
   8   1   6     1355.72     1341.07     17.11 o 
   9   1   6        6.38        6.02      0.99 o 
  10   1   6        8.05        8.99      1.06 o 
  11   1   6      158.78      152.45      2.84 o 
  12   1   6       71.49       67.39      2.13 o 
  13   1   6        0.03        0.10      0.64 o 
 -14   2   6       16.48       14.86      1.97 o 
 -13   2   6        0.00       -0.45      1.24 o 
 -12   2   6        0.10        0.54      1.11 o 
 -11   2   6       40.95       34.35      1.86 o 
 -10   2   6      167.49      168.59      3.13 o 
  -9   2   6       43.80       50.64      2.07 o 
  -8   2   6      130.97      123.68      2.50 o 
  -7   2   6      136.81      123.55      2.54 o 
  -6   2   6     1755.54     1786.75     28.69 o 
  -5   2   6      239.92      232.49      2.08 o 
  -4   2   6       34.74       44.72      0.69 o 
  -3   2   6       32.57       38.52      0.66 o 
  -2   2   6      195.98      208.09      2.34 o 
  -1   2   6        4.12        2.77      0.21 o 
   0   2   6      127.50       96.28      0.95 o 
   1   2   6      394.99      501.17      3.46 o 
   2   2   6      226.68      236.32      1.98 o 
   3   2   6     1531.69     1665.58     12.02 o 
   4   2   6      106.83      103.53      1.08 o 
   5   2   6        0.22        0.17      0.38 o 
   6   2   6     1440.30     1424.58     13.52 o 
   7   2   6      266.08      281.65      3.37 o 
   8   2   6        0.03        0.80      1.10 o 
   9   2   6       17.99       15.59      1.05 o 
  10   2   6      182.81      170.60      2.59 o 
  11   2   6        0.44       -0.41      0.64 o 
  12   2   6       10.82       11.45      1.93 o 
  13   2   6       59.11       63.09      2.93 o 
 -13   3   6        8.72        7.24      1.54 o 
 -12   3   6       53.95       50.36      2.37 o 
 -11   3   6       78.13       79.79      2.49 o 
 -10   3   6       14.03        9.51      0.75 o 
  -9   3   6       97.68       80.42      1.91 o 
  -8   3   6      250.54      254.98      4.11 o 
  -7   3   6      303.92      261.94      5.16 o 
  -6   3   6     1143.87     1095.86     13.94 o 
  -5   3   6      455.04      456.81      6.69 o 
  -4   3   6      834.26      832.11      9.97 o 
  -3   3   6      106.35      111.53      1.89 o 
  -2   3   6        1.24        1.64      0.87 o 
  -1   3   6        0.53        0.29      0.44 o 
   0   3   6       67.09       55.49      0.73 o 
   1   3   6       93.16       97.62      1.01 o 
   2   3   6      388.63      402.32      3.12 o 
   3   3   6       65.20       77.87      1.42 o 
   4   3   6     1258.38     1223.40     11.07 o 
   5   3   6       48.25       45.69      1.07 o 
   6   3   6      506.28      500.61      5.05 o 
   7   3   6      178.95      174.24      2.23 o 
   8   3   6        9.16       10.39      1.03 o 
   9   3   6       11.27       10.95      0.87 o 
  10   3   6       10.39        7.58      1.04 o 
  11   3   6      105.04      104.03      2.12 o 
  12   3   6       51.76       49.47      2.26 o 
 -11   4   6       75.43       76.90      3.32 o 
 -10   4   6       37.45       43.57      2.30 o 
  -9   4   6       13.52       12.79      1.74 o 
  -8   4   6       11.81       12.61      1.52 o 
  -7   4   6        4.68        2.90      1.14 o 
  -6   4   6       11.13       12.23      1.35 o 
  -5   4   6       23.77       18.73      1.36 o 
  -4   4   6       48.70       52.40      1.47 o 
  -3   4   6        0.21        0.72      0.86 o 
  -2   4   6       99.19       87.24      1.70 o 
  -1   4   6     1284.01     1323.57     14.24 o 
   0   4   6      710.83      728.13      6.54 o 
   1   4   6       70.98       81.18      1.23 o 
   2   4   6       79.33       73.43      1.08 o 
   3   4   6      189.92      185.33      2.30 o 
   4   4   6       21.77       22.01      1.07 o 
   5   4   6       52.26       53.46      1.24 o 
   6   4   6      272.37      272.70      5.42 o 
   7   4   6      226.23      237.91      5.19 o 
   8   4   6       24.85       24.78      1.09 o 
   9   4   6      152.01      151.80      2.61 o 
  10   4   6       41.53       46.12      1.85 o 
  -8   5   6       60.05       61.43      3.36 o 
  -7   5   6       13.58       11.36      1.81 o 
  -6   5   6       10.95        7.20      2.14 o 
  -5   5   6       60.77       60.10      2.45 o 
  -4   5   6        9.89        9.38      2.83 o 
  -3   5   6        8.59        6.41      1.30 o 
  -2   5   6      297.06      298.57      4.73 o 
  -1   5   6      315.73      317.82      4.01 o 
   0   5   6       46.58       46.52      1.22 o 
   1   5   6       82.59       81.54      2.39 o 
   2   5   6       41.37       40.02      1.17 o 
   3   5   6        2.58        2.45      0.49 o 
   4   5   6       76.19       76.91      2.38 o 
   5   5   6       42.50       44.57      3.02 o 
   6   5   6      115.76      113.70      2.53 o 
   7   5   6        4.41        3.99      1.48 o 
  -1   6   6       38.09       38.92      2.06 o 
   0   6   6      105.63      102.54      4.00 o 
   1   6   6       12.18       13.47      1.96 o 
 -13   0   7      227.95      237.57      5.94 o 
 -11   0   7      335.01      327.01      6.59 o 
  -9   0   7       19.37       24.79      1.88 o 
  -7   0   7      286.90      295.45      4.62 o 
  -5   0   7     1005.04     1109.89     14.61 o 
  -3   0   7     3108.43     3400.71     48.36 o 
  -1   0   7     1011.84     1207.41     18.74 o 
   1   0   7      177.42      184.99      1.56 o 
   3   0   7     1168.85     1235.54     13.21 o 
   5   0   7     2105.19     2089.74     39.47 o 
   7   0   7     1239.03     1103.83     13.53 o 
   9   0   7        0.49        0.55      0.85 o 
  11   0   7       12.53        5.89      1.22 o 
  13   0   7       37.82       42.82      2.86 o 
 -14   1   7       46.74       45.72      2.46 o 
 -13   1   7        7.71        9.60      1.61 o 
 -12   1   7        8.39        7.63      1.30 o 
 -11   1   7        0.26        0.47      0.91 o 
 -10   1   7       47.46       53.69      2.02 o 
  -9   1   7      895.83      935.91     10.46 o 
  -8   1   7       20.57       22.34      1.23 o 
  -7   1   7      534.86      605.37      6.69 o 
  -6   1   7      125.31      114.28      1.81 o 
  -5   1   7     3668.56     3764.60     40.82 o 
  -4   1   7       13.34       10.69      0.60 o 
  -3   1   7       58.61       77.36      1.03 o 
  -2   1   7      501.64      562.64      4.04 o 
  -1   1   7      125.07      183.35      1.24 o 
   0   1   7     1308.52     1334.90     10.73 o 
   1   1   7      784.89      856.79      7.70 o 
   2   1   7       56.59       49.65      0.56 o 
   3   1   7      137.66      153.62      1.24 o 
   4   1   7     1739.93     1963.49     15.14 o 
   5   1   7     1312.19     1217.17      9.77 o 
   6   1   7      282.08      225.48      2.48 o 
   7   1   7      136.34      126.83      1.83 o 
   8   1   7       74.04       74.19      1.52 o 
   9   1   7     1025.95      981.88      9.06 o 
  10   1   7        0.96        0.01      0.61 o 
  11   1   7      302.01      305.90      3.51 o 
  12   1   7       49.82       53.80      1.62 o 
  13   1   7        2.28        1.42      0.90 o 
 -14   2   7       15.61       14.10      1.90 o 
 -13   2   7        4.88        5.54      1.43 o 
 -12   2   7        0.78        1.71      1.22 o 
 -11   2   7       67.45       63.60      2.21 o 
 -10   2   7       12.72        8.21      1.29 o 
  -9   2   7      395.04      375.08      4.92 o 
  -8   2   7       23.82       24.36      1.35 o 
  -7   2   7      930.60      913.65      9.95 o 
  -6   2   7       37.26       29.00      1.42 o 
  -5   2   7        5.29        7.71      0.73 o 
  -4   2   7     1254.96     1266.13     15.41 o 
  -3   2   7      141.37      115.89      1.19 o 
  -2   2   7        3.85        2.39      0.27 o 
  -1   2   7      430.43      412.83      3.61 o 
   0   2   7      566.52      627.47      4.78 o 
   1   2   7       62.86       75.62      0.74 o 
   2   2   7      290.72      302.68      2.29 o 
   3   2   7     1207.46     1231.04      8.88 o 
   4   2   7       52.51       61.05      0.81 o 
   5   2   7      204.45      190.97      1.66 o 
   6   2   7      178.26      167.65      2.37 o 
   7   2   7      157.13      141.38      2.23 o 
   8   2   7       86.02       79.30      1.60 o 
   9   2   7      174.37      171.13      2.87 o 
  10   2   7       21.68       24.02      1.34 o 
  11   2   7       13.28       10.89      1.97 o 
  12   2   7        5.91        4.59      1.25 o 
  13   2   7       55.32       59.59      1.93 o 
 -12   3   7       31.79       29.22      1.83 o 
 -11   3   7       25.03       23.60      1.90 o 
 -10   3   7       47.41       38.54      2.02 o 
  -9   3   7      160.93      170.92      3.12 o 
  -8   3   7      153.54      150.05      2.83 o 
  -7   3   7        7.90       10.55      1.17 o 
  -6   3   7      112.60      118.58      2.75 o 
  -5   3   7      624.04      650.53      8.65 o 
  -4   3   7       21.81       15.04      0.96 o 
  -3   3   7       96.25      100.51      1.88 o 
  -2   3   7       37.73       39.14      1.21 o 
  -1   3   7      485.43      508.57      4.61 o 
   0   3   7      182.52      181.26      1.73 o 
   1   3   7      391.15      353.47      3.05 o 
   2   3   7        6.03        9.69      0.43 o 
   3   3   7        1.23        0.78      0.44 o 
   4   3   7       49.17       47.14      1.51 o 
   5   3   7      279.69      279.51      2.96 o 
   6   3   7       35.59       33.01      1.24 o 
   7   3   7      356.14      331.19      3.69 o 
   8   3   7      334.56      345.85      3.87 o 
   9   3   7      542.92      530.67      5.90 o 
  10   3   7      169.01      169.62      2.75 o 
  11   3   7        0.04        0.67      0.83 o 
 -11   4   7       10.70        7.51      2.12 o 
 -10   4   7       48.70       48.75      2.51 o 
  -9   4   7        9.78        8.15      1.35 o 
  -8   4   7       48.00       52.88      2.03 o 
  -7   4   7        2.77        3.53      1.24 o 
  -6   4   7      113.36      107.43      2.43 o 
  -5   4   7        8.08        9.37      1.23 o 
  -4   4   7      186.71      194.24      3.47 o 
  -3   4   7      588.14      598.89      8.53 o 
  -2   4   7       72.89       72.14      1.59 o 
  -1   4   7       38.34       40.31      1.14 o 
   0   4   7      559.90      543.63      4.76 o 
   1   4   7        9.77       10.44      1.05 o 
   2   4   7      246.35      241.49      2.42 o 
   3   4   7      246.54      251.86      2.75 o 
   4   4   7      394.52      420.96      3.91 o 
   5   4   7      114.11      106.34      1.86 o 
   6   4   7        5.53        4.95      1.27 o 
   7   4   7      110.36      122.37      3.17 o 
   8   4   7       20.41       21.87      1.21 o 
   9   4   7        2.89        2.85      0.79 o 
  10   4   7       39.25       40.10      2.35 o 
  -8   5   7       57.98       56.68      2.40 o 
  -7   5   7       19.77       19.18      1.47 o 
  -6   5   7        5.26        7.46      1.71 o 
  -5   5   7      219.17      221.62      4.84 o 
  -4   5   7       38.57       48.24      6.54 o 
  -3   5   7      130.08      135.85      2.98 o 
  -2   5   7        2.66        4.65      1.08 o 
  -1   5   7        0.06       -0.39      0.81 o 
   0   5   7        0.17        0.13      0.50 o 
   1   5   7      223.69      219.35      3.09 o 
   2   5   7       97.91       96.06      1.39 o 
   3   5   7       71.93       72.17      1.23 o 
   4   5   7      180.39      188.30      2.32 o 
   5   5   7       30.64       31.68      1.33 o 
   6   5   7       13.42       11.84      1.05 o 
   7   5   7       21.50       19.93      3.06 o 
 -14   0   8       16.62       18.60      2.52 o 
 -12   0   8        0.01       -0.28      1.56 o 
 -10   0   8      413.99      407.43      7.81 o 
  -8   0   8      974.90      972.42     15.07 o 
  -6   0   8     2300.05     2357.82     33.76 o 
  -4   0   8       84.07       74.20      1.39 o 
  -2   0   8     4072.76     4610.48    104.87 o 
   0   0   8      179.69      234.00      2.19 o 
   2   0   8     1311.40     1390.65     17.90 o 
   4   0   8      341.63      308.24      4.49 o 
   6   0   8     1158.41     1229.78     14.89 o 
   8   0   8        1.32        4.55      0.97 o 
  10   0   8      173.08      162.12      3.55 o 
  12   0   8       17.10       14.91      5.36 o 
 -14   1   8       29.97       32.65      2.21 o 
 -13   1   8       44.96       46.65      2.02 o 
 -12   1   8       33.61       40.75      2.32 o 
 -11   1   8        0.30        0.45      0.90 o 
 -10   1   8       42.77       30.95      1.59 o 
  -9   1   8       39.50       31.62      1.56 o 
  -8   1   8      342.16      326.67      4.16 o 
  -7   1   8      363.28      388.79      4.18 o 
  -6   1   8      141.95      146.41      2.00 o 
  -5   1   8        0.05        1.86      0.48 o 
  -4   1   8     1458.55     1586.18     16.42 o 
  -3   1   8      582.85      621.99      5.98 o 
  -2   1   8     1045.84     1065.36     18.31 o 
  -1   1   8        0.36        0.36      0.21 o 
   0   1   8      235.83      229.18      1.88 o 
   1   1   8     1003.55     1062.61      9.42 o 
   2   1   8      184.59      224.70      1.58 o 
   3   1   8        1.58        2.09      0.32 o 
   4   1   8     1838.02     1909.36     14.28 o 
   5   1   8      173.48      172.49      1.84 o 
   6   1   8      419.65      398.59      4.39 o 
   7   1   8       49.64       63.03      1.23 o 
   8   1   8     1002.35      980.54      8.78 o 
   9   1   8       71.57       61.77      1.60 o 
  10   1   8       69.20       58.85      1.60 o 
  11   1   8        2.46        2.26      0.80 o 
  12   1   8       43.02       42.75      1.56 o 
  13   1   8       35.26       34.89      1.48 o 
 -13   2   8        6.02        4.96      1.53 o 
 -12   2   8       77.95       70.67      2.53 o 
 -11   2   8       39.62       31.06      1.71 o 
 -10   2   8      376.24      372.55      5.07 o 
  -9   2   8      254.95      227.46      3.48 o 
  -8   2   8      212.93      223.35      3.03 o 
  -7   2   8      127.97      131.84      2.70 o 
  -6   2   8     1066.07     1063.97      9.49 o 
  -5   2   8        0.63        2.11      0.45 o 
  -4   2   8      363.35      366.49      5.09 o 
  -3   2   8      210.19      206.28      1.96 o 
  -2   2   8       21.50       23.97      0.39 o 
  -1   2   8       15.51       25.36      0.51 o 
   0   2   8        9.31        7.93      0.29 o 
   1   2   8      441.23      461.83      3.51 o 
   2   2   8       15.96       20.15      0.54 o 
   3   2   8       61.95       65.61      0.89 o 
   4   2   8      513.64      496.59      3.65 o 
   5   2   8        8.71        6.88      0.58 o 
   6   2   8      809.38      813.91      7.32 o 
   7   2   8      109.80      101.89      1.84 o 
   8   2   8       27.94       31.96      1.09 o 
   9   2   8       76.73       78.90      1.67 o 
  10   2   8      238.34      232.07      2.96 o 
  11   2   8        3.73        2.90      0.84 o 
  12   2   8        0.08       -0.04      0.62 o 
 -12   3   8       60.21       58.92      2.38 o 
 -11   3   8        1.06        1.42      0.94 o 
 -10   3   8       12.32       10.11      1.29 o 
  -9   3   8        2.28        0.77      0.37 o 
  -8   3   8      282.33      285.72      4.36 o 
  -7   3   8        0.36        0.41      0.70 o 
  -6   3   8        3.07        2.21      0.80 o 
  -5   3   8       55.95       54.70      1.69 o 
  -4   3   8        0.10        0.84      0.61 o 
  -3   3   8     1204.19     1224.70     12.40 o 
  -2   3   8      587.37      566.92      6.04 o 
  -1   3   8      166.34      136.41      1.68 o 
   0   3   8       29.84       23.76      0.84 o 
   1   3   8       22.26       28.61      0.58 o 
   2   3   8      337.75      343.28      3.08 o 
   3   3   8        6.59        7.55      0.65 o 
   4   3   8      830.35      776.97      6.43 o 
   5   3   8       61.86       71.73      1.17 o 
   6   3   8       10.63       11.87      0.65 o 
   7   3   8      279.83      277.94      3.13 o 
   8   3   8       75.19       75.30      1.43 o 
   9   3   8      193.34      185.71      2.89 o 
  10   3   8        4.07        2.64      0.70 o 
  11   3   8      142.07      148.28      2.36 o 
 -10   4   8       44.13       45.69      2.15 o 
  -9   4   8       11.86       14.39      1.70 o 
  -8   4   8      124.38      113.61      2.91 o 
  -7   4   8      105.74       98.54      3.02 o 
  -6   4   8      206.58      202.65      4.14 o 
  -5   4   8      157.63      154.42      2.89 o 
  -4   4   8       15.47       17.16      1.64 o 
  -3   4   8      912.37      884.98     10.04 o 
  -2   4   8       32.47       30.31      1.21 o 
  -1   4   8        1.54        0.96      0.26 o 
   0   4   8      215.36      218.51      2.19 o 
   1   4   8       26.79       29.42      0.62 o 
   2   4   8       89.82       84.36      1.21 o 
   3   4   8        0.33        0.46      0.43 o 
   4   4   8      390.94      417.08      3.83 o 
   5   4   8        0.04       -0.43      0.49 o 
   6   4   8       30.30       30.40      1.40 o 
   7   4   8        7.35        9.38      1.21 o 
   8   4   8        1.72        1.39      0.66 o 
   9   4   8       33.94       34.61      1.49 o 
  -7   5   8       37.26       41.51      2.40 o 
  -6   5   8       28.78       35.44      2.58 o 
  -5   5   8       92.27       99.24      3.01 o 
  -4   5   8       77.64       80.79      4.50 o 
  -3   5   8       31.45       32.67      1.53 o 
  -2   5   8      270.93      265.32      3.87 o 
  -1   5   8      103.54      107.65      2.08 o 
   0   5   8       69.92       74.11      2.16 o 
   1   5   8       93.74      101.37      2.11 o 
   2   5   8       19.16       17.72      0.78 o 
   3   5   8       21.82       20.52      0.74 o 
   4   5   8        9.13        9.25      0.70 o 
   5   5   8      300.10      296.83      3.32 o 
   6   5   8      105.40      101.78      2.23 o 
 -13   0   9       20.94       23.63      3.14 o 
 -11   0   9      306.15      315.02      6.25 o 
  -9   0   9        4.93        5.26      1.17 o 
  -7   0   9     1194.16     1198.80     16.74 o 
  -5   0   9      542.47      603.81      7.90 o 
  -3   0   9      173.26      155.95      1.68 o 
  -1   0   9     2427.80     2778.95     59.45 o 
   1   0   9       23.11       13.58      0.47 o 
   3   0   9      998.27     1009.54      9.02 o 
   5   0   9        0.27        1.46      0.73 o 
   7   0   9      999.52      907.07     10.77 o 
   9   0   9      893.44      912.48     11.96 o 
  11   0   9      166.77      145.75      3.13 o 
  13   0   9       17.94       21.87      1.83 o 
 -14   1   9        0.03       -0.02      1.21 o 
 -13   1   9       26.98       23.62      1.71 o 
 -12   1   9        0.00        0.15      0.76 o 
 -11   1   9      170.25      168.91      3.89 o 
 -10   1   9       77.70       78.83      2.20 o 
  -9   1   9      111.91      119.98      2.27 o 
  -8   1   9       48.84       56.24      1.48 o 
  -7   1   9       68.13       72.99      1.58 o 
  -6   1   9      185.99      158.84      1.93 o 
  -5   1   9     1051.98     1047.56      8.55 o 
  -4   1   9       19.31       20.84      0.62 o 
  -3   1   9      247.77      276.53      2.02 o 
  -2   1   9       30.51       27.35      0.37 o 
  -1   1   9      812.35      838.47      6.52 o 
   0   1   9     1320.94     1288.16     10.61 o 
   1   1   9      116.11       96.05      1.00 o 
   2   1   9      640.95      704.45      4.64 o 
   3   1   9      350.01      363.30      2.54 o 
   4   1   9      520.81      518.57      3.73 o 
   5   1   9      366.81      355.62      3.12 o 
   6   1   9       67.45       62.04      1.11 o 
   7   1   9       58.16       75.81      1.56 o 
   8   1   9      139.27      144.73      1.93 o 
   9   1   9       22.89       25.92      1.02 o 
  10   1   9        7.91        8.71      1.07 o 
  11   1   9      113.12      119.70      2.13 o 
  12   1   9       33.11       35.84      1.58 o 
  13   1   9        7.76        6.93      1.27 o 
 -13   2   9        5.61        5.99      1.41 o 
 -12   2   9       81.17       77.65      2.56 o 
 -11   2   9       14.45       17.05      1.43 o 
 -10   2   9        2.97        3.60      1.12 o 
  -9   2   9      293.74      319.05      4.50 o 
  -8   2   9       39.96       29.45      1.34 o 
  -7   2   9     1024.82      996.05      9.07 o 
  -6   2   9      179.67      154.14      2.04 o 
  -5   2   9      394.05      396.91      3.84 o 
  -4   2   9        2.09        1.34      0.35 o 
  -3   2   9      588.00      598.98      5.19 o 
  -2   2   9       31.24       29.20      0.68 o 
  -1   2   9       54.22       55.81      0.57 o 
   0   2   9       29.63       23.09      0.45 o 
   1   2   9       88.69       81.61      0.80 o 
   2   2   9        5.59        6.56      0.38 o 
   3   2   9      209.53      203.49      1.85 o 
   4   2   9       22.32       21.41      0.54 o 
   5   2   9      347.39      348.06      2.96 o 
   6   2   9       18.58       18.35      0.82 o 
   7   2   9     1896.52     1811.80     16.12 o 
   8   2   9      131.85      127.44      1.86 o 
   9   2   9       21.42       19.93      1.16 o 
  10   2   9       94.68      100.91      2.20 o 
  11   2   9       27.21       23.69      1.35 o 
  12   2   9       39.08       45.57      1.67 o 
 -12   3   9        0.17        0.87      1.00 o 
 -11   3   9       44.69       44.51      1.80 o 
 -10   3   9        0.81        0.99      1.12 o 
  -9   3   9      119.68      111.07      2.48 o 
  -8   3   9        2.27        2.22      0.31 o 
  -7   3   9        8.88        7.30      0.47 o 
  -6   3   9      784.25      773.31     11.61 o 
  -5   3   9      376.80      368.39      4.88 o 
  -4   3   9      269.19      260.56      4.95 o 
  -3   3   9      734.64      692.00      7.29 o 
  -2   3   9     1133.87     1131.86     12.00 o 
  -1   3   9       55.68       48.00      0.85 o 
   0   3   9       27.69       33.70      0.59 o 
   1   3   9      863.50      895.22      7.58 o 
   2   3   9        0.52        0.48      0.34 o 
   3   3   9       21.84       21.21      0.90 o 
   4   3   9       61.38       57.79      1.02 o 
   5   3   9      225.18      226.91      2.29 o 
   6   3   9      157.04      155.35      2.17 o 
   7   3   9       41.21       36.64      1.05 o 
   8   3   9      248.67      260.44      2.98 o 
   9   3   9        6.96        4.06      0.70 o 
  10   3   9       25.70       26.28      1.39 o 
  11   3   9       47.07       50.10      1.62 o 
 -10   4   9       30.00       28.40      2.03 o 
  -9   4   9       17.08       16.56      1.44 o 
  -8   4   9       34.02       28.90      1.58 o 
  -7   4   9      244.89      247.56      3.97 o 
  -6   4   9       10.14        8.35      1.22 o 
  -5   4   9        2.13        1.68      0.68 o 
  -4   4   9       77.10       75.61      2.12 o 
  -3   4   9       81.97       81.09      2.23 o 
  -2   4   9      156.58      156.57      3.22 o 
  -1   4   9      250.06      250.69      3.01 o 
   0   4   9      227.32      217.78      2.45 o 
   1   4   9       91.48       93.77      1.69 o 
   2   4   9       15.41       14.62      0.65 o 
   3   4   9      205.34      193.74      2.12 o 
   4   4   9      231.51      217.53      2.28 o 
   5   4   9        8.57       10.23      0.84 o 
   6   4   9      244.22      247.39      3.63 o 
   7   4   9      155.55      152.03      3.17 o 
   8   4   9       45.13       48.27      1.46 o 
   9   4   9       39.83       43.64      1.85 o 
  -7   5   9       18.25       24.37      1.51 o 
  -6   5   9      177.82      199.37      6.25 o 
  -5   5   9       57.82       60.86      2.85 o 
  -4   5   9       49.79       53.22      3.08 o 
  -3   5   9       84.08       90.83      3.14 o 
  -2   5   9      215.77      216.69      4.25 o 
  -1   5   9       34.82       38.12      1.60 o 
   0   5   9        0.48        0.62      0.61 o 
   1   5   9       11.70       11.73      0.79 o 
   2   5   9      336.26      343.47      4.48 o 
   3   5   9        6.65        5.14      0.72 o 
   4   5   9        0.77        1.01      0.56 o 
   5   5   9       43.14       45.97      1.19 o 
   6   5   9        0.00        0.44      0.64 o 
 -14   0  10       30.01       36.35      2.96 o 
 -12   0  10       31.10       28.83      2.86 o 
 -10   0  10      230.13      231.60      5.96 o 
  -8   0  10        1.32       -0.19      0.69 o 
  -6   0  10      231.96      286.27      6.00 o 
  -4   0  10     1198.04     1142.60     12.00 o 
  -2   0  10       24.51       35.62      3.39 o 
   0   0  10     1351.36     1334.47     11.73 o 
   2   0  10      583.27      613.47      5.26 o 
   4   0  10      721.20      603.99      7.04 o 
   6   0  10      468.19      491.39      5.89 o 
   8   0  10      205.73      193.77      3.06 o 
  10   0  10       93.94       93.97      2.34 o 
  12   0  10      148.64      163.90      3.95 o 
 -13   1  10        3.75        3.19      1.30 o 
 -12   1  10      126.89      130.91      3.24 o 
 -11   1  10       75.63       75.15      2.36 o 
 -10   1  10       16.01       15.81      1.19 o 
  -9   1  10       56.86       54.69      1.74 o 
  -8   1  10      701.20      679.12      9.50 o 
  -7   1  10       33.77       36.45      1.25 o 
  -6   1  10       26.87       27.28      0.97 o 
  -5   1  10       65.05       63.26      0.92 o 
  -4   1  10      443.55      446.12      3.82 o 
  -3   1  10       64.06       65.43      0.69 o 
  -2   1  10       25.23       19.10      0.55 o 
  -1   1  10      999.67     1133.83      9.29 o 
   0   1  10       25.45       28.47      1.00 o 
   1   1  10       59.92       45.66      0.97 o 
   2   1  10      746.76      766.73      4.71 o 
   3   1  10      110.13      108.85      1.04 o 
   4   1  10      115.59      120.46      1.23 o 
   5   1  10      402.46      358.79      3.19 o 
   6   1  10       30.12       31.09      1.04 o 
   7   1  10      407.16      385.12      3.52 o 
   8   1  10      387.17      374.49      3.79 o 
   9   1  10       11.51        7.30      0.87 o 
  10   1  10       68.16       70.14      1.54 o 
  11   1  10        0.36       -0.60      0.64 o 
  12   1  10       23.03       22.53      2.14 o 
 -13   2  10        0.22       -0.04      0.86 o 
 -12   2  10       14.02       17.88      1.63 o 
 -11   2  10       54.03       48.95      2.34 o 
 -10   2  10       70.55       70.38      1.81 o 
  -9   2  10       24.87       25.66      1.35 o 
  -8   2  10       23.11       21.45      0.72 o 
  -7   2  10       33.51       37.45      0.84 o 
  -6   2  10      281.32      288.84      3.27 o 
  -5   2  10      659.89      640.27      5.80 o 
  -4   2  10     1521.46     1517.32     14.49 o 
  -3   2  10      490.86      479.16      3.71 o 
  -2   2  10       30.54       30.38      0.64 o 
  -1   2  10        0.01        1.14      0.22 o 
   0   2  10       86.03       81.62      0.72 o 
   1   2  10       91.69       61.92      0.70 o 
   2   2  10      450.87      467.64      3.22 o 
   3   2  10        2.22        5.80      0.43 o 
   4   2  10      362.98      339.04      2.91 o 
   5   2  10      289.22      294.19      2.44 o 
   6   2  10      296.46      283.96      2.88 o 
   7   2  10      100.45      113.60      1.78 o 
   8   2  10      147.52      129.85      2.18 o 
   9   2  10       23.29       23.29      1.01 o 
  10   2  10      232.08      229.96      2.94 o 
  11   2  10       18.99       18.92      1.27 o 
 -12   3  10       62.51       56.53      2.08 o 
 -11   3  10        0.60        0.24      0.78 o 
 -10   3  10        2.70        2.81      1.07 o 
  -9   3  10        1.03        0.31      0.86 o 
  -8   3  10      139.62      135.29      2.81 o 
  -7   3  10       20.93       17.20      0.52 o 
  -6   3  10      102.46      104.48      1.26 o 
  -5   3  10     1281.52     1254.81     23.30 o 
  -4   3  10       48.29       48.39      1.45 o 
  -3   3  10        0.16        0.23      0.56 o 
  -2   3  10       97.88      102.09      1.73 o 
  -1   3  10      142.98      144.77      1.34 o 
   0   3  10      315.66      309.26      2.86 o 
   1   3  10      229.97      225.14      2.12 o 
   2   3  10      471.85      490.18      4.35 o 
   3   3  10        4.75        5.60      0.40 o 
   4   3  10      709.53      678.85      5.72 o 
   5   3  10        0.32       -0.02      0.40 o 
   6   3  10       22.06       23.02      1.00 o 
   7   3  10       12.59       12.77      0.80 o 
   8   3  10       64.03       66.17      1.56 o 
   9   3  10        8.81        7.66      0.78 o 
  10   3  10       20.55       21.33      1.50 o 
 -10   4  10       45.38       41.61      2.16 o 
  -9   4  10       38.36       42.87      1.79 o 
  -8   4  10        2.07       -0.26      1.04 o 
  -7   4  10       17.48       16.91      1.58 o 
  -6   4  10       28.03       32.44      1.35 o 
  -5   4  10       40.98       45.30      3.00 o 
  -4   4  10      217.48      210.89      3.06 o 
  -3   4  10      215.97      209.69      3.49 o 
  -2   4  10        2.81        2.61      0.50 o 
  -1   4  10      157.50      165.04      1.99 o 
   0   4  10      139.35      135.80      1.72 o 
   1   4  10       63.91       66.22      0.98 o 
   2   4  10       50.76       47.91      1.22 o 
   3   4  10      127.49      128.24      1.69 o 
   4   4  10       10.84       10.46      0.65 o 
   5   4  10       21.88       25.93      0.83 o 
   6   4  10      117.59      117.08      2.29 o 
   7   4  10       10.10       11.17      1.03 o 
   8   4  10        0.00        0.60      0.60 o 
  -6   5  10        2.70        0.83      1.25 o 
  -5   5  10       72.88       71.18      2.67 o 
  -4   5  10       35.20       39.55      2.01 o 
  -3   5  10       10.34       11.98      1.95 o 
  -2   5  10      133.55      136.71      3.49 o 
  -1   5  10      268.14      262.12      5.63 o 
   0   5  10       39.36       41.91      1.89 o 
   1   5  10       24.83       23.05      1.32 o 
   2   5  10       94.13       95.34      1.68 o 
   3   5  10       23.56       20.28      1.19 o 
   4   5  10       38.84       37.90      1.16 o 
   5   5  10        1.60        0.25      0.50 o 
 -13   0  11      428.40      447.14      9.02 o 
 -11   0  11       13.71       17.65      1.77 o 
  -9   0  11       43.24       49.85      1.84 o 
  -7   0  11        8.26        7.48      3.06 o 
  -5   0  11       31.69       29.82      0.81 o 
  -3   0  11     2794.49     3147.60     79.40 o 
  -1   0  11       65.92       50.00      0.66 o 
   1   0  11       51.78       55.20      1.10 o 
   3   0  11       94.97       95.32      1.47 o 
   5   0  11       15.12       17.04      1.19 o 
   7   0  11       43.35       38.15      1.48 o 
   9   0  11      113.67      134.16      3.29 o 
  11   0  11        4.74        4.79      1.29 o 
 -13   1  11        0.02       -0.87      0.98 o 
 -12   1  11        5.32        3.06      1.03 o 
 -11   1  11       86.87       98.16      3.60 o 
 -10   1  11        0.43        1.01      0.72 o 
  -9   1  11      219.66      222.97      4.17 o 
  -8   1  11        0.50        2.30      0.65 o 
  -7   1  11        0.00        0.35      0.53 o 
  -6   1  11       16.78       22.56      0.81 o 
  -5   1  11      332.57      334.49      3.06 o 
  -4   1  11      132.91      138.96      1.37 o 
  -3   1  11     1194.10     1228.62     10.31 o 
  -2   1  11       11.41       10.64      0.50 o 
  -1   1  11      313.31      321.76      2.77 o 
   0   1  11      581.62      605.37      5.52 o 
   1   1  11      428.99      407.71      3.63 o 
   2   1  11      189.55      199.46      1.31 o 
   3   1  11       54.83       44.60      0.77 o 
   4   1  11      177.09      165.11      1.54 o 
   5   1  11     1800.96     1741.85     13.56 o 
   6   1  11      502.72      523.07      7.13 o 
   7   1  11      107.31      106.10      1.74 o 
   8   1  11        0.72        0.62      0.59 o 
   9   1  11      151.25      130.34      2.00 o 
  10   1  11        9.95        9.15      1.00 o 
  11   1  11       94.17       95.03      2.01 o 
  12   1  11       71.57       80.28      2.02 o 
 -12   2  11        0.14        1.40      0.97 o 
 -11   2  11        0.22        0.74      0.73 o 
 -10   2  11       10.98        9.89      1.16 o 
  -9   2  11       62.61       62.29      1.14 o 
  -8   2  11       97.83       90.60      1.41 o 
  -7   2  11      582.44      606.97      5.86 o 
  -6   2  11        4.82        2.62      0.54 o 
  -5   2  11      387.60      390.38      3.77 o 
  -4   2  11      673.77      675.86      5.72 o 
  -3   2  11       58.22       56.70      0.80 o 
  -2   2  11      139.48      120.65      1.02 o 
  -1   2  11      521.49      505.90      4.25 o 
   0   2  11      269.47      295.02      3.46 o 
   1   2  11       36.74       30.74      1.16 o 
   2   2  11       76.45       77.30      0.87 o 
   3   2  11      385.73      395.88      3.47 o 
   4   2  11       11.03        8.85      0.44 o 
   5   2  11       60.91       51.76      0.98 o 
   6   2  11        0.24       -0.15      0.41 o 
   7   2  11       46.94       43.51      0.98 o 
   8   2  11       41.83       37.05      1.01 o 
   9   2  11      121.92      123.26      2.04 o 
  10   2  11      111.51      112.45      1.97 o 
  11   2  11        3.34        1.86      0.78 o 
 -11   3  11      210.73      205.30      4.72 o 
 -10   3  11       18.76       20.74      2.81 o 
  -9   3  11      164.55      160.04      3.13 o 
  -8   3  11        5.11        2.99      0.41 o 
  -7   3  11       18.58       18.18      0.44 o 
  -6   3  11       16.16       15.78      0.54 o 
  -5   3  11       33.05       34.43      1.04 o 
  -4   3  11      122.89      121.81      1.88 o 
  -3   3  11      111.39      113.54      1.81 o 
  -2   3  11      208.60      197.30      2.07 o 
  -1   3  11      587.67      575.59      5.16 o 
   0   3  11        5.70        5.62      0.36 o 
   1   3  11      315.17      298.87      2.63 o 
   2   3  11       92.89       80.34      1.05 o 
   3   3  11       29.24       28.98      0.85 o 
   4   3  11        2.29        2.31      0.54 o 
   5   3  11      420.18      406.32      3.74 o 
   6   3  11        0.14        0.82      0.47 o 
   7   3  11       94.86       93.73      1.57 o 
   8   3  11      183.96      191.45      2.35 o 
   9   3  11       28.72       27.56      1.25 o 
  10   3  11       92.69       99.33      2.39 o 
  -9   4  11       20.55       22.32      1.42 o 
  -8   4  11      241.22      251.06      7.39 o 
  -7   4  11        2.04        3.02      0.90 o 
  -6   4  11      115.78      108.59      2.11 o 
  -5   4  11        1.60        0.25      0.60 o 
  -4   4  11      287.46      274.76      3.78 o 
  -3   4  11      136.88      136.77      2.74 o 
  -2   4  11       68.84       67.22      1.16 o 
  -1   4  11      119.62      114.54      1.58 o 
   0   4  11      223.38      219.94      2.24 o 
   1   4  11       16.14       15.06      0.62 o 
   2   4  11        9.92        9.62      0.57 o 
   3   4  11       47.40       49.44      0.88 o 
   4   4  11       63.54       63.09      1.19 o 
   5   4  11       74.64       66.98      1.19 o 
   6   4  11      111.43      121.06      2.49 o 
   7   4  11       39.77       42.59      2.05 o 
   8   4  11       15.87       16.78      1.15 o 
  -5   5  11      200.48      204.03      7.04 o 
  -4   5  11       47.85       52.43      7.25 o 
  -3   5  11       40.27       43.65      2.23 o 
  -2   5  11      163.99      164.43      2.88 o 
  -1   5  11       14.23       15.25      1.98 o 
   0   5  11       66.64       61.30      2.65 o 
   1   5  11        1.33        0.93      0.60 o 
   2   5  11        0.19        0.42      0.46 o 
   3   5  11       18.91       18.93      1.07 o 
   4   5  11       95.39       95.34      1.52 o 
 -12   0  12       74.05       77.33      4.41 o 
 -10   0  12      216.90      225.59      4.97 o 
  -8   0  12      115.96      111.50      3.92 o 
  -6   0  12        3.51        6.85      0.66 o 
  -4   0  12        4.38        2.04      0.51 o 
  -2   0  12       11.75        8.15      0.47 o 
   0   0  12     2302.91     2345.50     45.46 o 
   2   0  12       61.46       62.27      0.93 o 
   4   0  12       78.68       89.58      1.52 o 
   6   0  12      564.72      582.82      6.72 o 
   8   0  12      124.24      122.13      2.32 o 
  10   0  12       32.01       32.20      1.59 o 
 -13   1  12       27.66       28.88      1.72 o 
 -12   1  12      114.80      115.33      3.03 o 
 -11   1  12        8.21        8.08      1.48 o 
 -10   1  12       59.94       68.88      1.82 o 
  -9   1  12        0.89        0.13      0.58 o 
  -8   1  12       49.20       54.79      1.61 o 
  -7   1  12      654.23      671.36      6.14 o 
  -6   1  12      895.67      861.55      7.54 o 
  -5   1  12       79.85       77.88      1.48 o 
  -4   1  12       14.92       17.99      0.49 o 
  -3   1  12      482.45      478.03      4.96 o 
  -2   1  12     1679.34     1654.06     16.16 o 
  -1   1  12      240.32      238.32      2.25 o 
   0   1  12      166.57      190.17      2.26 o 
   1   1  12       41.35       42.37      0.97 o 
   2   1  12     1184.92     1172.60      9.59 o 
   3   1  12      362.34      353.67      2.64 o 
   4   1  12        6.32        6.68      0.42 o 
   5   1  12      249.67      261.53      2.49 o 
   6   1  12      684.99      628.26      5.42 o 
   7   1  12       39.18       38.83      0.99 o 
   8   1  12      179.94      175.37      2.22 o 
   9   1  12       23.05       21.61      1.10 o 
  10   1  12      112.92      126.61      2.00 o 
  11   1  12        0.00        0.15      0.60 o 
 -12   2  12       26.58       28.47      4.77 o 
 -11   2  12        0.60        0.40      0.57 o 
 -10   2  12      223.71      216.89      2.57 o 
  -9   2  12       24.28       25.44      0.81 o 
  -8   2  12       17.57       17.05      0.68 o 
  -7   2  12      222.89      220.06      2.74 o 
  -6   2  12       89.68       93.73      1.23 o 
  -5   2  12       15.92       16.67      0.69 o 
  -4   2  12       29.61       29.94      0.75 o 
  -3   2  12       48.68       60.72      1.21 o 
  -2   2  12        7.56        8.30      0.69 o 
  -1   2  12       10.09        9.77      0.67 o 
   0   2  12      726.35      772.74      8.73 o 
   1   2  12      135.52      131.17      2.03 o 
   2   2  12      171.72      170.32      2.15 o 
   3   2  12       33.64       30.64      0.63 o 
   4   2  12       21.04       19.94      0.79 o 
   5   2  12       42.40       39.27      0.71 o 
   6   2  12       16.62       15.09      0.62 o 
   7   2  12       14.41       14.15      0.69 o 
   8   2  12       12.00       11.59      0.82 o 
   9   2  12       17.78       19.09      0.99 o 
  10   2  12       66.13       66.81      1.78 o 
 -11   3  12       10.11        6.34      2.70 o 
 -10   3  12        3.27        3.18      1.19 o 
  -9   3  12        2.24        3.21      0.81 o 
  -8   3  12      192.51      193.77      3.70 o 
  -7   3  12        0.14        0.14      0.28 o 
  -6   3  12      150.88      158.47      2.27 o 
  -5   3  12      147.68      135.42      1.29 o 
  -4   3  12        1.86        2.52      0.69 o 
  -3   3  12      288.33      290.53      3.72 o 
  -2   3  12      124.22      115.64      1.87 o 
  -1   3  12       32.32       29.86      0.42 o 
   0   3  12       16.30       14.56      0.81 o 
   1   3  12       80.19       74.46      0.91 o 
   2   3  12      686.83      615.62      5.30 o 
   3   3  12       69.65       64.45      0.88 o 
   4   3  12      160.25      164.63      1.66 o 
   5   3  12        0.63        1.60      0.58 o 
   6   3  12       18.86       19.12      0.82 o 
   7   3  12      118.89      125.33      2.13 o 
   8   3  12       83.57       85.79      1.64 o 
   9   3  12       29.38       30.69      1.31 o 
  -9   4  12       15.63       16.33      1.71 o 
  -8   4  12       12.22        7.79      1.11 o 
  -7   4  12       29.34       25.76      1.28 o 
  -6   4  12       48.32       44.29      1.61 o 
  -5   4  12       11.62       10.60      0.89 o 
  -4   4  12       49.37       54.25      1.51 o 
  -3   4  12      423.55      396.28      4.61 o 
  -2   4  12       90.61       90.56      1.57 o 
  -1   4  12        0.38        0.41      0.44 o 
   0   4  12      157.04      153.43      2.33 o 
   1   4  12       40.43       36.83      0.89 o 
   2   4  12       35.77       33.59      0.72 o 
   3   4  12        0.32        1.18      0.40 o 
   4   4  12       22.31       23.53      0.83 o 
   5   4  12       12.06       11.88      0.81 o 
   6   4  12      123.18      128.42      1.91 o 
   7   4  12       41.78       41.60      1.81 o 
  -4   5  12       44.86       52.88      4.69 o 
  -3   5  12       10.22       26.86      3.51 o 
  -2   5  12       23.92       22.78      3.43 o 
  -1   5  12      201.93      205.38      5.85 o 
   0   5  12       43.83       53.72      5.14 o 
   1   5  12       48.36       49.72      5.31 o 
   2   5  12       33.21       39.05     13.59 o 
   3   5  12       17.98       20.72      2.61 o 
 -13   0  13       97.79      110.73      3.94 o 
 -11   0  13       57.18       57.52      2.98 o 
  -9   0  13        0.28        0.53      0.74 o 
  -7   0  13       55.55       43.38      1.11 o 
  -5   0  13      308.79      304.15      3.92 o 
  -3   0  13      153.05      143.76      1.86 o 
  -1   0  13      648.44      689.04      6.41 o 
   1   0  13      135.14      138.30      1.83 o 
   3   0  13     3943.65     4040.64     53.29 o 
   5   0  13      235.68      225.95      3.06 o 
   7   0  13       35.16       32.78      1.18 o 
   9   0  13      154.20      153.94      3.00 o 
  11   0  13       28.70       30.97      1.69 o 
 -12   1  13        3.25        2.27      0.96 o 
 -11   1  13      141.49      145.84      2.57 o 
 -10   1  13       18.89       19.58      1.07 o 
  -9   1  13       28.01       27.97      0.89 o 
  -8   1  13        4.30        3.78      0.68 o 
  -7   1  13      426.85      441.12      3.97 o 
  -6   1  13      101.31      102.73      1.32 o 
  -5   1  13      212.23      216.16      2.66 o 
  -4   1  13       10.19        8.27      0.27 o 
  -3   1  13      395.34      377.13      3.87 o 
  -2   1  13        0.32        0.12      0.38 o 
  -1   1  13      183.75      200.17      1.90 o 
   0   1  13      213.13      225.58      2.95 o 
   1   1  13      409.67      382.98      3.61 o 
   2   1  13      136.88      131.31      1.79 o 
   3   1  13      431.35      384.87      2.81 o 
   4   1  13      205.87      208.42      2.08 o 
   5   1  13       22.17       20.88      0.70 o 
   6   1  13       98.26       96.71      1.27 o 
   7   1  13       41.73       53.26      1.11 o 
   8   1  13        0.59        1.01      0.52 o 
   9   1  13        1.32        1.01      0.54 o 
  10   1  13       74.68       82.72      1.73 o 
  11   1  13      177.03      172.39      3.03 o 
 -12   2  13       32.64       32.32      4.70 o 
 -11   2  13       24.97       21.85      1.07 o 
 -10   2  13        0.05       -0.21      0.45 o 
  -9   2  13      117.62      122.97      2.30 o 
  -8   2  13        2.81        5.70      0.63 o 
  -7   2  13        0.80        1.53      0.44 o 
  -6   2  13        1.31        1.81      0.31 o 
  -5   2  13      570.99      560.74      4.87 o 
  -4   2  13      123.42      114.11      1.25 o 
  -3   2  13      370.72      387.90      3.96 o 
  -2   2  13       51.74       51.06      1.14 o 
  -1   2  13      647.99      620.24      5.55 o 
   0   2  13        0.01        1.16      0.50 o 
   1   2  13      587.44      560.34      6.61 o 
   2   2  13       88.56       75.42      1.43 o 
   3   2  13      400.78      390.10      4.53 o 
   4   2  13        0.00        0.34      0.31 o 
   5   2  13       83.18       83.85      1.21 o 
   6   2  13       12.46       13.76      0.76 o 
   7   2  13      211.95      191.25      2.32 o 
   8   2  13        4.61        3.06      0.57 o 
   9   2  13       41.41       43.10      1.27 o 
  10   2  13       56.48       61.96      1.76 o 
 -10   3  13        5.00        5.22      2.37 o 
  -9   3  13       29.66       31.87      1.23 o 
  -8   3  13       69.37       70.98      1.74 o 
  -7   3  13        8.04        8.75      0.58 o 
  -6   3  13       82.25       78.98      1.10 o 
  -5   3  13       71.53       69.25      0.89 o 
  -4   3  13        8.15        7.86      0.64 o 
  -3   3  13        8.35        7.37      0.35 o 
  -2   3  13      340.01      336.92      4.72 o 
  -1   3  13      152.94      136.31      1.98 o 
   0   3  13        0.59        0.01      0.42 o 
   1   3  13      256.67      269.96      5.32 o 
   2   3  13       21.65       18.63      0.78 o 
   3   3  13        1.43        1.26      0.49 o 
   4   3  13        6.21        5.39      0.47 o 
   5   3  13       18.72       21.16      0.78 o 
   6   3  13        1.11        1.45      0.64 o 
   7   3  13       32.21       36.61      1.33 o 
   8   3  13      169.12      175.25      3.44 o 
  -8   4  13        6.84        6.14      0.84 o 
  -7   4  13      139.50      143.28      4.23 o 
  -6   4  13       29.51       27.71      1.56 o 
  -5   4  13        0.11       -0.20      0.59 o 
  -4   4  13       58.89       51.01      4.32 o 
  -3   4  13      142.49      139.95      3.75 o 
  -2   4  13        2.39        1.88      1.15 o 
  -1   4  13        0.43        0.81      0.85 o 
   0   4  13       59.46       57.88      1.30 o 
   1   4  13       42.50       43.11      1.16 o 
   2   4  13        0.03        0.43      0.73 o 
   3   4  13      271.68      265.11      3.90 o 
   4   4  13        5.29        8.00      0.92 o 
   5   4  13        3.12        2.96      1.00 o 
   6   4  13      122.04      130.05      3.23 o 
  -2   5  13       30.62       34.45      3.76 o 
  -1   5  13       19.37       21.47      3.35 o 
   0   5  13        1.54        3.27      2.94 o 
 -12   0  14       52.53       58.55      3.88 o 
 -10   0  14       36.73       33.68      1.78 o 
  -8   0  14      450.74      445.22      6.53 o 
  -6   0  14      155.17      182.98      2.32 o 
  -4   0  14      597.81      558.25     17.92 o 
  -2   0  14      155.47      144.03      2.48 o 
   0   0  14     1636.41     1584.14     14.74 o 
   2   0  14        0.14       -0.19      0.70 o 
   4   0  14     2282.32     2231.96     23.40 o 
   6   0  14      116.22      119.58      2.10 o 
   8   0  14       57.50       62.67      1.60 o 
  10   0  14        6.74        4.02      1.16 o 
 -12   1  14      111.32      119.21      3.12 o 
 -11   1  14       20.03       23.41      1.25 o 
 -10   1  14      166.54      165.98      2.18 o 
  -9   1  14      156.22      165.13      2.30 o 
  -8   1  14       45.28       47.89      1.04 o 
  -7   1  14       28.21       32.15      0.90 o 
  -6   1  14       69.17       72.29      1.07 o 
  -5   1  14      307.04      315.28      2.66 o 
  -4   1  14        2.70        1.80      0.48 o 
  -3   1  14        4.79        3.17      0.50 o 
  -2   1  14      875.30      869.47      8.59 o 
  -1   1  14      132.12      127.00      1.47 o 
   0   1  14       39.91       36.46      0.83 o 
   1   1  14      245.93      255.34      2.64 o 
   2   1  14       28.89       30.43      1.19 o 
   3   1  14        4.82        5.33      0.23 o 
   4   1  14      105.22      113.22      1.28 o 
   5   1  14        9.49        6.99      0.44 o 
   6   1  14        0.78        0.64      0.37 o 
   7   1  14        6.50        4.20      0.62 o 
   8   1  14       39.22       40.26      1.20 o 
   9   1  14        5.29        4.99      0.77 o 
  10   1  14      140.57      150.36      2.37 o 
 -11   2  14        0.13        0.57      0.62 o 
 -10   2  14      161.19      169.54      3.36 o 
  -9   2  14        0.13       -0.23      0.48 o 
  -8   2  14       34.34       30.34      0.97 o 
  -7   2  14       31.29       29.61      0.84 o 
  -6   2  14        7.90        7.82      0.39 o 
  -5   2  14        2.68        2.68      0.32 o 
  -4   2  14      614.66      614.34      8.45 o 
  -3   2  14       10.03       11.02      0.80 o 
  -2   2  14       20.80       17.06      0.99 o 
  -1   2  14      128.77      131.55      1.78 o 
   0   2  14     1113.14     1072.24     13.65 o 
   1   2  14        9.12       11.80      1.80 o 
   2   2  14        1.87        2.57      0.77 o 
   3   2  14       41.71       41.99      1.64 o 
   4   2  14      344.05      304.93      2.70 o 
   5   2  14        0.01        0.18      0.23 o 
   6   2  14       42.57       43.74      1.29 o 
   7   2  14        0.37        1.30      0.44 o 
   8   2  14        0.00        0.36      0.50 o 
   9   2  14        6.50        5.95      0.74 o 
 -10   3  14       14.92       19.42      5.33 o 
  -9   3  14        5.11        3.93      1.23 o 
  -8   3  14       25.39       25.43      1.05 o 
  -7   3  14        8.31        8.94      0.69 o 
  -6   3  14        0.14        0.63      0.32 o 
  -5   3  14      232.95      222.75      2.26 o 
  -4   3  14       20.40       21.08      1.31 o 
  -3   3  14       61.52       60.70      2.18 o 
  -2   3  14      233.89      233.91      3.93 o 
  -1   3  14        3.24        3.26      0.57 o 
   0   3  14        0.12        0.40      0.53 o 
   1   3  14       11.61       10.52      1.29 o 
   2   3  14      199.67      203.22      3.08 o 
   3   3  14       11.58       11.34      0.97 o 
   4   3  14       83.50       79.93      2.39 o 
   5   3  14      232.25      234.16      3.22 o 
   6   3  14       20.36       16.02      1.06 o 
   7   3  14       19.04       21.98      2.19 o 
   8   3  14        8.20        7.74      1.11 o 
  -7   4  14       21.73       21.37     13.39 o 
  -6   4  14       43.96       48.09      2.61 o 
  -5   4  14        0.14       -0.07      0.78 o 
  -4   4  14        8.14        4.39      2.14 o 
  -3   4  14       70.35       76.00      2.24 o 
  -2   4  14       13.55       16.89      1.64 o 
  -1   4  14       39.37       36.14      2.53 o 
   0   4  14       88.07       81.33      1.89 o 
   1   4  14        6.26        6.83      0.75 o 
   2   4  14       24.58       22.76      1.47 o 
   3   4  14       88.82       87.92      2.31 o 
   4   4  14      169.10      167.34      3.72 o 
   5   4  14       10.99       12.17      1.32 o 
 -11   0  15       84.55       90.75      5.27 o 
  -9   0  15      805.18      820.52     10.33 o 
  -7   0  15        6.08        7.03      0.67 o 
  -5   0  15      166.59      152.22      4.49 o 
  -3   0  15      151.98      150.33      2.16 o 
  -1   0  15      443.68      386.16     32.33 o 
   1   0  15     1134.29     1098.57     13.05 o 
   3   0  15       80.82       84.68      2.47 o 
   5   0  15       71.01       84.84      1.63 o 
   7   0  15       71.79       74.86      1.57 o 
   9   0  15      264.16      275.13      6.74 o 
 -11   1  15       65.07       66.93      1.63 o 
 -10   1  15       12.47       11.40      0.90 o 
  -9   1  15        0.02       -0.05      0.40 o 
  -8   1  15       17.41       19.53      0.75 o 
  -7   1  15       63.54       60.25      1.17 o 
  -6   1  15        4.81        3.81      0.41 o 
  -5   1  15      159.74      158.64      1.89 o 
  -4   1  15        3.16        2.89      0.50 o 
  -3   1  15      339.17      330.37      3.53 o 
  -2   1  15       83.40       77.44      1.31 o 
  -1   1  15      202.56      211.63      2.54 o 
   0   1  15       83.58       70.32      1.37 o 
   1   1  15     1487.23     1460.35     13.81 o 
   2   1  15      437.91      438.04      4.41 o 
   3   1  15      123.08      117.07      2.48 o 
   4   1  15       12.04       10.33      0.41 o 
   5   1  15      219.44      204.46      2.34 o 
   6   1  15        9.98       11.00      0.67 o 
   7   1  15       45.12       48.84      0.99 o 
   8   1  15        7.57        6.75      0.60 o 
   9   1  15       17.13       19.88      0.90 o 
 -10   2  15       74.10       75.32      1.41 o 
  -9   2  15       88.54       94.56      1.65 o 
  -8   2  15        0.55        0.20      0.35 o 
  -7   2  15      236.21      233.16      2.33 o 
  -6   2  15        4.74        5.63      0.39 o 
  -5   2  15       13.08       15.36      0.75 o 
  -4   2  15        3.28        3.22      0.59 o 
  -3   2  15      105.63      107.26      1.66 o 
  -2   2  15        1.94        2.71      0.54 o 
  -1   2  15      210.37      216.66      2.57 o 
   0   2  15       26.86       20.07      0.87 o 
   1   2  15        2.39        2.20      0.68 o 
   2   2  15      100.26      121.57      3.56 o 
   3   2  15       84.15       83.08      1.69 o 
   4   2  15        0.02        0.17      0.45 o 
   5   2  15       35.15       29.68      1.06 o 
   6   2  15       40.99       44.13      1.76 o 
   7   2  15       34.50       35.87      1.41 o 
   8   2  15       42.02       45.99      2.10 o 
  -9   3  15       67.06       76.01      4.16 o 
  -8   3  15       42.42       37.94      2.61 o 
  -7   3  15       14.07        7.25      5.14 o 
  -6   3  15       20.02       17.95      0.72 o 
  -5   3  15       33.05       36.83      2.32 o 
  -4   3  15       33.05       35.19      1.70 o 
  -3   3  15        1.44        1.05      0.77 o 
  -2   3  15       27.66       27.27      1.42 o 
  -1   3  15      361.78      364.59      7.07 o 
   0   3  15       73.79       70.06      1.55 o 
   1   3  15      387.41      372.69      6.60 o 
   2   3  15        1.56       19.92     14.70 o 
   3   3  15       11.72       17.10      1.26 o 
   4   3  15       49.10       51.65      1.88 o 
   5   3  15      171.74      168.07      3.91 o 
   6   3  15      179.63      180.91      2.70 o 
   7   3  15        0.75       -0.09      0.92 o 
  -6   4  15       35.58       38.61      2.46 o 
  -5   4  15       10.24        3.43      3.71 o 
  -4   4  15        0.85        0.82      1.16 o 
  -3   4  15        0.66       -0.04      0.90 o 
  -2   4  15        5.47        0.00      1.14 o 
  -1   4  15      132.58      135.86      5.06 o 
   0   4  15       60.86       62.21      1.96 o 
   1   4  15       66.63       60.26      2.08 o 
   2   4  15       36.65       36.02      1.42 o 
   3   4  15       28.21       30.31      1.53 o 
   4   4  15       56.19       57.51      3.09 o 
 -10   0  16      113.65      112.42      2.90 o 
  -8   0  16      220.58      221.31      3.96 o 
  -6   0  16        4.22        8.84      1.06 o 
  -4   0  16      105.20      105.16      1.92 o 
  -2   0  16       56.67       46.84      2.57 o 
   0   0  16       97.64       91.60      3.27 o 
   2   0  16       38.97       37.25      0.97 o 
   4   0  16       76.70       74.55      1.27 o 
   6   0  16       87.24       88.56      1.69 o 
   8   0  16      247.72      271.21      5.18 o 
 -11   1  16       41.35       39.91      1.61 o 
 -10   1  16       50.07       48.02      1.17 o 
  -9   1  16        0.77        1.72      0.58 o 
  -8   1  16      206.45      212.85      2.45 o 
  -7   1  16       31.97       27.60      0.77 o 
  -6   1  16      182.59      168.56      2.22 o 
  -5   1  16       15.91       16.88      0.54 o 
  -4   1  16        0.24        0.19      0.45 o 
  -3   1  16        3.49        5.01      0.77 o 
  -2   1  16      783.37      724.73      7.51 o 
  -1   1  16      264.04      242.19      2.81 o 
   0   1  16        0.25        0.31      0.36 o 
   1   1  16        6.07        5.45      0.54 o 
   2   1  16     1076.15     1076.85     10.36 o 
   3   1  16      183.32      172.67      2.59 o 
   4   1  16       51.06       55.00      1.32 o 
   5   1  16       31.31       30.29      0.86 o 
   6   1  16       35.13       31.37      0.85 o 
   7   1  16        1.28        0.64      0.44 o 
   8   1  16       87.47       85.34      2.71 o 
   9   1  16       23.97       25.86      1.32 o 
 -10   2  16       16.04       15.91      9.39 o 
  -9   2  16       21.00       23.24      1.16 o 
  -8   2  16       32.32       28.48      1.98 o 
  -7   2  16        5.89        6.04      0.95 o 
  -6   2  16       82.30       89.81      1.55 o 
  -5   2  16        0.31        0.65      0.46 o 
  -4   2  16      150.60      148.97      2.02 o 
  -3   2  16        0.01        0.33      0.46 o 
  -2   2  16        1.21        2.32      0.68 o 
  -1   2  16       41.71       52.55      1.19 o 
   0   2  16       39.24       42.87      1.34 o 
   1   2  16       20.73       18.06      1.10 o 
   2   2  16      255.90      262.52      3.81 o 
   3   2  16      150.70      145.99      2.70 o 
   4   2  16        1.67        1.79      0.78 o 
   5   2  16        3.74        3.41      0.72 o 
   6   2  16        5.38        5.70      1.01 o 
   7   2  16       49.49       47.40      1.88 o 
   8   2  16       10.15        9.85      1.12 o 
  -8   3  16       45.36       52.42      5.14 o 
  -7   3  16      174.38      173.69      3.49 o 
  -6   3  16       58.33       57.75      2.11 o 
  -5   3  16       53.60       53.25      1.23 o 
  -4   3  16        2.87        0.53      0.41 o 
  -3   3  16        6.73        5.77      1.21 o 
  -2   3  16      134.33      138.05      3.91 o 
  -1   3  16       59.16       54.44      2.34 o 
   0   3  16        0.04        0.14      0.70 o 
   1   3  16      110.47      106.99      2.61 o 
   2   3  16      537.89      500.67      6.76 o 
   3   3  16       26.87       26.81      1.61 o 
   4   3  16       57.07       55.46      2.04 o 
   5   3  16       37.13       40.85      1.97 o 
   6   3  16       18.78       21.08      1.56 o 
  -4   4  16      172.03      181.61      4.65 o 
  -3   4  16        0.82        0.44      1.08 o 
  -2   4  16       20.11       26.86      3.43 o 
  -1   4  16       18.11       22.04      3.27 o 
   0   4  16       31.88       34.37      3.76 o 
   1   4  16        0.00        0.24      0.52 o 
   2   4  16        0.65       -0.12      1.01 o 
  -9   0  17       59.38       50.88      1.60 o 
  -7   0  17      306.22      301.60     10.82 o 
  -5   0  17        1.72        0.61      0.35 o 
  -3   0  17      143.50      131.23      4.13 o 
  -1   0  17      241.87      237.67      5.96 o 
   1   0  17       26.37       23.18      2.94 o 
   3   0  17      665.78      652.02      7.38 o 
   5   0  17       50.73       57.33      1.59 o 
   7   0  17      164.85      169.58      2.83 o 
 -10   1  17       10.57       11.46      1.58 o 
  -9   1  17       58.89       60.05      2.00 o 
  -8   1  17       14.23       12.88      1.20 o 
  -7   1  17       33.49       36.17      1.26 o 
  -6   1  17        0.18        0.23      0.52 o 
  -5   1  17      204.33      206.43      3.48 o 
  -4   1  17        1.53        1.65      0.47 o 
  -3   1  17       37.74       35.36      0.91 o 
  -2   1  17        0.80        0.39      0.46 o 
  -1   1  17       84.00       83.70      1.45 o 
   0   1  17        1.89        1.18      0.36 o 
   1   1  17        0.04        0.12      0.36 o 
   2   1  17        1.65        1.67      0.66 o 
   3   1  17        0.14        0.19      0.70 o 
   4   1  17       95.50       96.77      2.03 o 
   5   1  17      233.55      232.66      3.12 o 
   6   1  17        3.21        2.06      0.72 o 
   7   1  17      104.87      106.48      2.70 o 
   8   1  17        0.46        0.93      0.70 o 
  -9   2  17       13.27       15.02      1.50 o 
  -8   2  17        0.19        0.11      0.78 o 
  -7   2  17       27.03       30.54      1.31 o 
  -6   2  17       47.74       50.65      1.38 o 
  -5   2  17        1.92        1.94      1.00 o 
  -4   2  17        3.99        5.28      0.68 o 
  -3   2  17      191.55      201.89      2.85 o 
  -2   2  17       55.72       54.67      1.24 o 
  -1   2  17      675.02      651.75      7.57 o 
   0   2  17      123.89      127.78      2.12 o 
   1   2  17       27.11       22.73      1.07 o 
   2   2  17       27.19       29.49      1.52 o 
   3   2  17      112.67      113.03      2.38 o 
   4   2  17       54.60       58.84      1.76 o 
   5   2  17        3.34        3.21      0.91 o 
   6   2  17        0.20        1.00      0.96 o 
   7   2  17        6.49        7.27      1.08 o 
  -7   3  17        5.28        2.34      1.39 o 
  -6   3  17       38.19       43.89      1.78 o 
  -5   3  17        0.24        0.34      0.84 o 
  -4   3  17        0.03        0.54      0.77 o 
  -3   3  17       46.79       50.12      1.72 o 
  -2   3  17        1.45        1.73      0.84 o 
  -1   3  17      122.36      118.83      2.78 o 
   0   3  17      178.76      180.22      2.68 o 
   1   3  17       78.35       81.36      2.09 o 
   2   3  17       21.57       23.79      1.42 o 
   3   3  17        1.49        0.60      0.79 o 
   4   3  17       30.32       30.73      1.74 o 
   5   3  17       68.30       74.70      3.00 o 
  -8   0  18      190.83      179.76      3.79 o 
  -6   0  18       70.33       79.52      3.27 o 
  -4   0  18      369.86      372.62      8.82 o 
  -2   0  18      252.96      233.50      5.96 o 
   0   0  18      210.19      212.11      5.72 o 
   2   0  18       88.66       88.90      2.80 o 
   4   0  18      186.99      190.96      6.12 o 
   6   0  18      326.89      333.76      9.63 o 
  -9   1  18       85.78       85.40      2.40 o 
  -8   1  18       97.33      103.96      2.18 o 
  -7   1  18        1.61        1.28      0.64 o 
  -6   1  18       29.24       27.35      1.53 o 
  -5   1  18       31.91       32.57      1.04 o 
  -4   1  18       27.50       30.26      1.24 o 
  -3   1  18       40.27       38.55      1.07 o 
  -2   1  18       18.97       21.05      0.69 o 
  -1   1  18       12.95       14.24      0.83 o 
   0   1  18       60.08       53.06      1.33 o 
   1   1  18      264.77      257.30      3.41 o 
   2   1  18        2.34        2.84      0.47 o 
   3   1  18        0.53       -0.50      0.68 o 
   4   1  18       53.89       57.93      1.46 o 
   5   1  18       23.85       26.43      1.33 o 
   6   1  18        0.23        1.30      0.71 o 
   7   1  18        6.52        5.38      0.91 o 
  -8   2  18       18.76       19.55      4.05 o 
  -7   2  18       22.66       23.30      1.13 o 
  -6   2  18       68.53       69.55      1.77 o 
  -5   2  18       40.28       44.48      1.36 o 
  -4   2  18      103.87      101.02      1.78 o 
  -3   2  18       15.58       14.84      1.24 o 
  -2   2  18        0.95        2.58      0.66 o 
  -1   2  18        0.04       -0.07      0.49 o 
   0   2  18      772.09      755.63      8.76 o 
   1   2  18       56.00       56.12      1.59 o 
   2   2  18       10.99       12.97      1.23 o 
   3   2  18       58.34       60.55      2.39 o 
   4   2  18        4.03        7.84      1.10 o 
   5   2  18       36.78       38.32      1.68 o 
   6   2  18       87.28       92.12      3.48 o 
  -6   3  18       93.36       98.06      2.73 o 
  -5   3  18        0.96        1.53      1.06 o 
  -4   3  18       80.33       84.00      2.84 o 
  -3   3  18       66.57       67.19      2.60 o 
  -2   3  18        0.23       -0.92      2.25 o 
  -1   3  18        2.29        1.00      1.12 o 
   0   3  18       27.22       29.56      2.10 o 
   1   3  18      113.60      127.45      4.53 o 
   2   3  18       29.49       30.33      1.79 o 
   3   3  18        5.01        2.76      1.24 o 
  -7   0  19      241.99      256.69      9.39 o 
  -5   0  19        9.74       11.68      1.96 o 
  -3   0  19        1.86        1.47      1.31 o 
  -1   0  19        1.62        2.04      1.47 o 
   1   0  19      110.40      108.50      5.96 o 
   3   0  19      275.89      290.55      5.96 o 
   5   0  19      143.62      150.55      5.88 o 
  -8   1  19       12.43       11.99      1.27 o 
  -7   1  19       35.44       37.26      1.10 o 
  -6   1  19        0.64        0.32      0.55 o 
  -5   1  19      244.64      235.14      4.87 o 
  -4   1  19        7.55        7.34      0.82 o 
  -3   1  19       53.49       47.29      1.14 o 
  -2   1  19        1.39        2.52      1.29 o 
  -1   1  19       14.76       13.61      1.43 o 
   0   1  19        5.42        4.90      1.23 o 
   1   1  19      158.31      170.99      3.43 o 
   2   1  19       63.16       69.17      2.56 o 
   3   1  19        1.31        1.37      1.07 o 
   4   1  19       12.31       10.61      1.39 o 
   5   1  19       73.65       77.15      2.93 o 
  -7   2  19       56.07       54.63      1.44 o 
  -6   2  19        6.92        5.87      0.81 o 
  -5   2  19        5.97        4.87      0.68 o 
  -4   2  19        0.59       -0.01      0.47 o 
  -3   2  19      334.11      330.18      4.24 o 
  -2   2  19        7.79        5.62      0.75 o 
  -1   2  19        7.60        5.05      0.68 o 
   0   2  19        1.62        0.81      0.91 o 
   1   2  19       32.06       31.17      1.54 o 
   2   2  19       37.67       36.29      1.41 o 
   3   2  19      129.76      128.35      2.90 o 
   4   2  19       28.55       32.97      1.78 o 
  -3   3  19       17.32       17.89      2.97 o 
  -2   3  19       58.65       52.58      1.99 o 
  -1   3  19       82.52       85.55      2.63 o 
   0   3  19        0.10        0.08      0.73 o 
   1   3  19       44.43       39.68      1.46 o 
  -6   0  20       81.23       90.79      3.84 o 
  -4   0  20        3.05        3.84      1.63 o 
  -2   0  20        0.63        0.57      1.22 o 
   0   0  20        0.02        0.49      1.31 o 
   2   0  20       10.53        9.12      1.94 o 
   4   0  20       47.51       39.43      3.51 o 
  -7   1  20        1.85        1.46      1.37 o 
  -6   1  20      116.00      118.35      3.18 o 
  -5   1  20        4.41        4.73      2.05 o 
  -4   1  20      214.29      223.09      4.64 o 
  -3   1  20        1.82        1.17      1.02 o 
  -2   1  20      191.51      192.11      4.61 o 
  -1   1  20       20.43       16.09      2.00 o 
   0   1  20        0.35        0.07      0.82 o 
   1   1  20        6.13        5.79      1.11 o 
   2   1  20        5.02        2.02      1.98 o 
   3   1  20       16.29       22.41      1.69 o 
   4   1  20      221.10      235.34      4.56 o 
  -5   2  20        8.29        7.28      1.32 o 
  -4   2  20       20.09       18.69      0.90 o 
  -3   2  20        5.67        5.43      0.73 o 
  -2   2  20        4.28        3.77      0.85 o 
  -1   2  20      135.36      135.71      2.23 o 
   0   2  20        0.04        0.92      0.61 o 
   1   2  20        0.04       -0.33      0.54 o 
   2   2  20       80.12       90.02      2.96 o 
  -5   0  21       19.11       17.88      2.45 o 
  -3   0  21       70.13       64.42      3.51 o 
  -1   0  21        0.02        1.06      2.45 o 
   1   0  21       31.67       31.92      3.10 o 
   3   0  21       18.74       19.59      2.11 o 
  -5   1  21      164.03      177.40      4.15 o 
  -4   1  21       11.16        8.21      1.80 o 
  -3   1  21        7.29        8.10      1.39 o 
  -2   1  21       20.65       18.61      2.00 o 
  -1   1  21       50.21       55.85      4.53 o 
   0   1  21       16.57       16.80      2.11 o 
   1   1  21       59.91       63.33      2.64 o 
   2   1  21       22.81       28.54      3.96 o 
                                                 
